# Supplementary material for: Implementation strategies to improve outcomes in patients with established cardiovascular disease in sub-Saharan Africa: A systematic review
Source: PLOS Glob Public Health. 2025 May 5;5(5):e0004544. doi: 10.1371/journal.pgph.0004544 (PMC12052185; doi:10.1371/journal.pgph.0004544)
Supplement: S1 Table — (XLSX) [file pgph.0004544.s002.xlsx]

## Sheet: Reviewed papers
author year	Title	method identified	Include	exclusion reason
Namanja 2021	Effects of cardiac rehabilitation treatment modalities in Sub-Saharan Africa: A systematic review.	rayyan	exclude	wrong study design
Fairall 2016	Educational Outreach with an Integrated Clinical Tool for Nurse-Led Non-communicable Chronic Disease Management in Primary Care in South Africa: A Pragmatic Cluster Randomised Controlled Trial.	rayyan	exclude	not secondary prevention
Nakibuuka 2016	Effect of a 72 Hour Stroke Care Bundle on Early Outcomes after Acute Stroke: A Non Randomised Controlled Study.	rayyan	include
Hearn 2022	A digital self-care intervention for Ugandan patients with heart failure and their clinicians: User-centred design and usability study	rayyan	exclude
Amankwa 2022	Drug-related problems among hospitalized hypertensive and heart failure patients and physician acceptance of pharmacists' interventions at a teaching hospital in Ghana	rayyan	exclude	wrong study design
Akinyemi 2020	Stroke Care Services in Africa: A Systematic Review	rayyan	exclude	wrong study design
Dessie 2021	Effect of a self-care educational intervention to improve self-care adherence among patients with chronic heart failure: a clustered randomized controlled trial in Northwest Ethiopia.	rayyan	include
Mebazaa 2022	Safety, tolerability and efficacy of up-titration of guideline-directed medical therapies for acute heart failure (STRONG-HF)	bibliographic	include
Ahmed 2021	Clinical Pharmacist's Intervention to Improve Medication Titration for Heart Failure: First Experience from Sudan.	rayyan	include
Sarfo 2019	Phone-based intervention for blood pressure control among Ghanaian stroke survivors: A pilot randomized controlled trial.	rayyan	include
Anane 2010	The impact of a comprehensive medication counselling and education on rehospitalization and mortality of heart failure patients at an the Knofo Anokye teaching hospital in Ghana	rayyan	include
Bediang 2021	Evaluation of the Effectiveness of Telemedicine in the Management of Cardiovascular Diseases in Primary Health Care in Cameroon: An Interventional Study.	rayyan	exclude	not secondary prevention
Ovbiagele 215	Phone-based intervention under nurse guidance after stroke: concept for lowering blood pressure after stroke in Sub-Saharan Africa.	rayyan	exclude	protocol
Ngeno 2022	Feasibility of Cardiac Rehabilitation Models in Kenya	rayyan	include
Wali 2021	Empowering heart failure self-care through the use of a patient-centered mHealth application	rayyan	exclude	abstract
Niama 2021	Effectiveness of a self-rehabilitation program to improve upper-extremity function after stroke in developing countries: A randomized controlled trial	rayyan	exclude	not secondary prevention
Nadege 2021	Effects of an aerobic exercise-based cardiac rehabilitation program on autonomic function in stable chronic heart failure patients in Yaounde- Camerron: A pilot study	rayyan	exclude	abstract
Ngeno 2020	Outcomes of a Randomized Controlled Trial of Integrated Cardiac Rehabilitation among Heart Failure Patients in Kenya	rayyan	exclude	abstract
Eberly 2019	10-Year Heart Failure Outcomes From Nurse-Driven Clinics in Rural Sub-Saharan Africa	rayyan	include
Guidetti 2018	A feasibility study of a mobile phone supported family-centred activities of daily living (ADL) intervention, F@ce, after stroke in Uganda	rayyan	exclude	abstract
Arulogum 2016	Experience of using an interdisciplinary task force to develop a culturally sensitive multipronged tool to improve stroke outcomes in Nigeria	rayyan	exclude	wrong study design
Muthuri 2016	Salt reduction interventions in sub-Saharan Africa: A systematic review	rayyan	exclude	not secondary prevention
Ajiboye 2015	Exercise training improves functional walking capacity and activity level of Nigerians with chronic biventricular heart failure	rayyan	include
Kaddumukasa 2021	Reducing stroke burden through a targeted self-management intervention for reducing stroke risk factors in high-risk Ugandans: a protocol for a randomized controlled trial.	rayyan	exclude	protocol
Owolabi 2019	Randomized Trial of an Intervention to Improve Blood Pressure Control in Stroke Survivors	rayyan	include
De Villiers 2009	Does multidisciplinary stroke care improve outcome in a secondary-level hospital in South Africa?.	rayyan	include
Rooy 2017	Physical activity and lifestyle modification in the reduction of cardiovascular disease risk in coronary artery bypass graft patients.	rayyan	include
Awotidebe 2016	Effects of Cardiac Rehabilitation Exercise Protocols on Physical Function in Patients with Chronic Heart Failure: An Experience from a Resource Constraint Nation	bibliographic	include
Ajiboye 2013	Therapeutic Effects of Exercise Training On Selected Cardio-Pulmonary Parameters and Body Composition of Nigerians with Chronic Heart Failure (A Preliminary Study).	rayyan	include
Kpadonou 2013	Preliminary Results of a Cardiac Rehabilitation Program in Patients with Compensated Heart Diseases in Sub-Saharan Africa (Benin)	bibliographic	include
Joughin 1999	Physiological benefits of a prolonged moderate-intensity endurance training programme in patients with coronary artery disease	bibliographic	include
Digenio 1996	Is severe left ventricular dysfunction a contraindication to participation in an exercise rehabilitation programme?	bibliographic	include
Morris 1993	The effect of a 6-month cardiac rehabilitation programme on serum lipoproteins and apoproteins A1 and B and lipoprotein a	bibliographic	include
wondesen 2022	Impact of medication therapy management interventions on drug therapy problems, medication adherence and treatment satisfaction among ambulatory heart failure patients at Tikur Anbessa Specialised Hospital, Addis Ababa, Ethiopia: a one-group pre-post quasi-experimental study.	rayyan	include

## Sheet: Abstract and title screening
No.	title	year	journal	authors	location	doi	Reason for exclusion
1	Improving cardiovascular outcomes for patients with heart failure in sub-Saharan Africa: conference proceedings of the 2022 Nigerian Cardiovascular Symposium.	2023	Cardiovascular journal of Africa	Ilonze, Onyedika J and Hicks, Albert and Atanda, Bayo and Abdou, Mahmoud H and Onyekwelu, Chioma and Chukwu, Ebere and Karaye, Kamilu M and Katibi, Ibraheem and Ogah, Okechukwu S and Emerole, Obi and Ajuluchukwu, Jane N and Sani, Mahmoud U and Asuzu, Christopher C and Ogunniyi, Modele O	South Africa	https://dx.doi.org/10.5830/CVJA-2023-016 PT - Journal Article	Did not meet inclusion criteria
2	Energy expenditure and intensity of ritual jumping-dancing in male Maasai.	2023	American journal of human biology : the official journal of the Human Biology Council	Christensen, Dirk L and Westgate, Kate and Griffiths, Lewis and Sironga, Joseph and Maro, Venance P and Helge, Jorn W and Larsen, Steen and Bygbjerg, Ib C and Ramaiya, Kaushik L and Jensen, Jorgen and Brage, Soren	United States	https://dx.doi.org/10.1002/ajhb.23907 PT - Journal Article	Did not meet inclusion criteria
3	Diagnostic concordance of telemedicine as compared to face-to-face care in primary health care clinics in rural India: a randomized crossover trial.	2023	JMIR formative research	Verma, Neha and Buch, Bimal and Taralekar, Radha and Acharya, Soumyadipta	Canada	https://dx.doi.org/10.2196/42775 PT - Journal Article	Did not meet inclusion criteria
4	Relationships between cardiorespiratory fitness, physical activity practices, and functional outcomes one-year post-stroke in northern Benin: A case-control study.	2023	Topics in stroke rehabilitation	Kossi, Oyene and Bonnechere, Bruno and Agbetou, Mendinatou and Somasse, Ruth and Hokpo, Athanase and Houehanou, Yessito Corine Nadege and Adoukonou, Thierry and Mandigout, Stephane	England	https://dx.doi.org/10.1080/10749357.2023.2207286 PT - Journal Article	Did not meet inclusion criteria
5	Characteristics and immediate outcomes of patients who underwent percutaneous balloon mitral valvuloplasty at the Jakaya Kikwete Cardiac Institute, Tanzania.	2023	Cardiovascular journal of Africa	Mutagaywa, Reuben K and Cramer, Maarten J and Chillo, Pilly and Barongo, Aileen and Kifai, Engerasiya and Chamuleau, Steven and Eze-Nliam, Chete and Vera, Nelson B and Nkya, Deogratias and Loth, Alex and Alencherry, Ben and Mongella, Stella and Mayala, Henry and Kisenge, Peter and Mwinchete, Salehe and Joseph, Alex B and Kwesigabo, Gideon and Kamuhabwa, Appolinary and Albaghdadi, Mazen and Ghobri…	South Africa	https://dx.doi.org/10.5830/CVJA-2022-068 PT - Journal Article	Did not meet inclusion criteria
6	Post COVID-19 Lockdown in Ghana: What is the Wellbeing Status of the Young Adults?.	2023	Current hypertension reviews	Daniel, Afrifa and Benjamin, Asamoah and Amankrah, Kwofie Emmanuel and Anthony, Asamoah-Mensah and Osei, Medes Francis and Oluwole, Adedugbe Benjamin and Kemi, Moses Mojisola and Omowumi, Emikpe Abigael and Omoniyi, Moses Monday and Obukowho, Emikpe Benjamin	United Arab Emirates	https://dx.doi.org/10.2174/1573402119666230106140607 PT - Journal Article	Did not meet inclusion criteria
7	'We don't have to do it together': a qualitative study of physiotherapists' and patients' perceptions about collaborative goal setting in Nigeria.	2022	Physiotherapy theory and practice	Olaleye, Olubukola A and Agoro, Zainab B	England	https://dx.doi.org/10.1080/09593985.2022.2152645 PT - Journal Article	Did not meet inclusion criteria
8	Self-care practice and associated factors among hypertensive follow-up patients at East Gojam zone public hospitals, North West Ethiopia, 2021.	2022	Journal of human hypertension	Assefa, Birtukan and Zeleke, Haymanot and Sergo, Teshager and Misganaw, Mekdes and Mekonnen, Nakachew	England	https://dx.doi.org/10.1038/s41371-022-00775-w PT - Journal Article	Did not meet inclusion criteria
9	Pre-morbid cardiometabolic risks among South Africans living in informal settlements.	2022	Cardiovascular journal of Africa	Mokwena, Kebogile and Modjadji, Perpetua	South Africa	https://dx.doi.org/10.5830/CVJA-2022-021 PT - Journal Article	Did not meet inclusion criteria
10	["Quality Improvement in Cardiovascular Disease Care.", "Cardiovascular, Respiratory, and Related Disorders"]	2017		Lee, Edward S. and Vedanthan, Rajesh and Jeemon, Panniyammakal and Kamano, Jemima H and Kudesia, Preeti and Rajan, Vikram and Engelgau, Michael and Moran, Andrew E		https://dx.doi.org/10.1596/978-1-4648-0518-9 PT - Review	Did not meet inclusion criteria
11	["Extended Cost-Effectiveness Analyses of Cardiovascular Risk Factor Reduction Policies.", "Cardiovascular, Respiratory, and Related Disorders"]	2017		Watkins, David A and Nugent, Rachel and Verguet, Stephane		https://dx.doi.org/10.1596/978-1-4648-0518-9 PT - Review	Did not meet inclusion criteria
12	Preparedness of HIV care and treatment clinics for the management of concomitant non-communicable diseases: a cross-sectional survey.	2016	BMC public health	Leung, Claudia and Aris, Eric and Mhalu, Aisa and Siril, Hellen and Christian, Beatrice and Koda, Happiness and Samatta, Talumba and Maghimbi, Martha Tsere and Hirschhorn, Lisa R and Chalamilla, Guerino and Hawkins, Claudia	England		Did not meet inclusion criteria
13	Empirical validation of an instrument to measure habitual physical activity in youth from Maputo, Mozambique.	2000	American journal of human biology : the official journal of the Human Biology Council	Prista, A. and Marques, A.T. and Maia, J.A.R.	United States		Did not meet inclusion criteria
14	Hypertrophic cardiomyopathy repealing tenets in South Africa.	2000	Cardiovascular journal of South Africa : official journal for Southern Africa Cardiac Society [and] South African Society of Cardiac Practitioners	Moolman-Smook, J. C. and De Lange and Brink and Corfield	South Africa		Did not meet inclusion criteria
15	Perceptions of health professionals on structure and process of stroke rehabilitation in Ghana.	2023	African journal of disability	Mohammed, Tawagidu and Nyante, Gifty G and Mothabeng, Joyce D	South Africa	https://dx.doi.org/10.4102/ajod.v12i0.1116 PT - Journal Article	Did not meet inclusion criteria
16	Clozapine use at a specialised psychiatric hospital in Johannesburg.	2023	The South African journal of psychiatry : SAJP : the journal of the Society of Psychiatrists of South Africa	Ord, Katherine L and Marais, Belinda	South Africa	https://dx.doi.org/10.4102/sajpsychiatry.v29i0.1999 PT - Journal Article	Did not meet inclusion criteria
17	Vascular thrombosis after single dose Ad26.COV2.S vaccine in healthcare workers in South Africa: open label, single arm, phase 3B study (Sisonke study).	2023	BMJ medicine	Jacobson, Barry Frank and Schapkaitz, Elise and Takalani, Azwi and Rowji, Pradeep Frank and Louw, Vernon and Opie, Jessica and Bekker, Linda Gail and Garrett, Nigel and Goga, Ameena and Reddy, Tarylee and Zuma, Nonhlanhla Yende and Sanne, Ian and Seocharan, Ishen and Peter, Jonny and Robinson, Michelle and Collie, Shirley and Khan, Amber and Takuva, Simbarashe and Gray, Glenda	England	https://dx.doi.org/10.1136/bmjmed-2022-000302 PT - Journal Article	Did not meet inclusion criteria
18	Perspectives of adults living with HIV attending the opportunistic infections clinic at Chitungwiza central hospital in Zimbabwe towards physical activity: a cross-sectional survey.	2023	BMC sports science, medicine & rehabilitation	Kaseke, Farayi and Pamire, Precious R and Mlambo, Tecla and Nhunzvi, Clement	England	https://dx.doi.org/10.1186/s13102-023-00676-6 PT - Journal Article	Did not meet inclusion criteria
19	Prevalence of and factors associated with high atherogenic index among adults in Nairobi urban informal settlements: The AWI-Gen study.	2022	PLOS global public health	Wambui, David and Mohamed, Shukri and Asiki, Gershim	United States	https://dx.doi.org/10.1371/journal.pgph.0000224 PT - Journal Article	Did not meet inclusion criteria
20	Effects of COVID-19 lockdown on physical, mental and emotional parameters among sportspersons.	2023	Health SA = SA Gesondheid	Khan, Amaarah and Patel, Ammaarah and Noorbhai, Habib	South Africa	https://dx.doi.org/10.4102/hsag.v28i0.2119 PT - Journal Article	Did not meet inclusion criteria
21	Perceptions of Community Pharmacists Towards Patient Counseling and Continuing Pharmacy Education Programs in Sudan.	2023	Integrated pharmacy research & practice	Hamadouk, Riham M and Yousef, Bashir A and Albashair, Esra D and Mohammed, Fatimah M and Arbab, Ahmed H	New Zealand	https://dx.doi.org/10.2147/IPRP.S406219 PT - Journal Article	Did not meet inclusion criteria
22	Prescribing patterns of statins and associated factors among type 2 diabetes mellitus patients attended at Jugol General Hospital in eastern Ethiopia: A cross-sectional study.	2023	Frontiers in clinical diabetes and healthcare	Nigussie, Shambel and Demeke, Fekade	Switzerland	https://dx.doi.org/10.3389/fcdhc.2023.1061628 PT - Journal Article	Did not meet inclusion criteria
23	Dietary patterns and their association with cardiovascular risk factors in Ethiopia: A community-based cross-sectional study.	2023	Frontiers in nutrition	Kumma, Wondimagegn Paulos and Loha, Eskindir	Switzerland	https://dx.doi.org/10.3389/fnut.2023.1074296 PT - Journal Article	Did not meet inclusion criteria
24	The magnitude and associated factors of coagulation abnormalities among liver disease patients at the University of Gondar Comprehensive Specialized Hospital Northwest, Ethiopia, 2022.	2023	Thrombosis journal	Melkamu, Abateneh and Woldu, Berhanu and Sitotaw, Chomaw and Seyoum, Masresha and Aynalem, Melak	England	https://dx.doi.org/10.1186/s12959-023-00479-2 PT - Journal Article	Did not meet inclusion criteria
25	Prevalence of Cardiometabolic Syndrome and its Association With Body Shape Index and A Body Roundness Index Among Type 2 Diabetes Mellitus Patients: A Hospital-Based Cross-Sectional Study in a Ghanaian Population.	2021	Frontiers in clinical diabetes and healthcare	Anto, Enoch Odame and Frimpong, Joseph and Boadu, Wina Ivy Ofori and Tamakloe, Valentine Christian Kodzo Tsatsu and Hughes, Charity and Acquah, Benjamin and Acheampong, Emmanuel and Asamoah, Evans Adu and Opoku, Stephen and Appiah, Michael and Tawiah, Augustine and Annani-Akollor, Max Efui and Wiafe, Yaw Amo and Addai-Mensah, Otchere and Obirikorang, Christian	Switzerland	https://dx.doi.org/10.3389/fcdhc.2021.807201 PT - Journal Article	Did not meet inclusion criteria
26	Financial Losses Arising from Cattle Organ and Carcass Condemnation at Lokoloko Abattoir in Wau, South Sudan.	2023	Advances in preventive medicine	Taha, Alfateh and Saad, Shereen and Jubara, Ambros and Wani, Charles and Phiri, A M and Simuunza, Martin and Munyeme, Musso and Hang'ombe, Bernard and Mumba, Chisoni	Egypt	https://dx.doi.org/10.1155/2023/7975876 PT - Journal Article	Did not meet inclusion criteria
27	Poorly controlled hypertension among adults treated for hypertension in Tshwane District, South Africa.	2022	Journal of family medicine and primary care	Mokwena, Kebogile and Modutoane, Margaret	India	https://dx.doi.org/10.4103/jfmpc.jfmpc_740_22 PT - Journal Article	Did not meet inclusion criteria
28	Metabolic syndrome among people living with HIV in Ethiopia: a systematic review and meta-analysis.	2023	Diabetology & metabolic syndrome	Girma, Derara and Dejene, Hiwot and Geleta, Leta Adugna and Malka, Erean Shigign and Tesema, Mengistu and Awol, Mukemil and Oyato, Befekadu Tesfaye	England	https://dx.doi.org/10.1186/s13098-023-01034-9 PT - Journal Article, Review	Did not meet inclusion criteria
29	Understanding barriers and facilitators to clinic attendance and medication adherence among adults with hypertensive urgency in Tanzania.	2022	PLOS global public health	Kisigo, Godfrey A and Mcharo, Onike C and Robert, John L and Peck, Robert N and Sundararajan, Radhika and Okello, Elialilia S	United States	https://dx.doi.org/10.1371/journal.pgph.0000919 PT - Journal Article	Did not meet inclusion criteria
30	Pattern and correlates of physical activity and sedentary behaviours of pregnant women in Ibadan, Nigeria: Findings from Ibadan pregnancy cohort study.	2022	PLOS global public health	Adeoye, Ikeola A	United States	https://dx.doi.org/10.1371/journal.pgph.0001153 PT - Journal Article	Did not meet inclusion criteria
31	Prevalence and factors associated with stroke risk factors in an urban community of Parakou, Northern Benin, 2016.	2022	PLOS global public health	Houehanou, Yessito Corine Nadege and Agbetou, Mendinatou and Kossi, Oyene and Agonnoude, Maurice and Hountada, Hospice and Adoukonou, Thierry	United States	https://dx.doi.org/10.1371/journal.pgph.0000667 PT - Journal Article	Did not meet inclusion criteria
32	Effect of fixed 7.5 minutes' moderate intensity exercise bouts on body composition and blood pressure among sedentary adults with prehypertension in Western-Kenya.	2022	PLOS global public health	Magutah, Karani and Mbuthia, Grace and Akiruga, James Amisi and Haile, Diresibachew and Thairu, Kihumbu	United States	https://dx.doi.org/10.1371/journal.pgph.0000806 PT - Journal Article	Did not meet inclusion criteria
33	Cardiovascular Risk Factor Burden and Association With CKD in Ghana and Nigeria.	2023	Kidney international reports	Olanrewaju, Timothy O and Osafo, Charlotte and Raji, Yemi R and Mamven, Manmak and Ajayi, Samuel and Ilori, Titilayo O and Arogundade, Fatiu A and Ulasi, Ifeoma I and Gbadegesin, Rasheed and Parekh, Rulan S and Tayo, Bamidele and Adeyemo, Adebowale A and Adedoyin, Olanrewaju T and Chijioke, Adindu A and Bewaji, Clement and Grobbee, Diederick E and Blankestijn, Peter J and Klipstein-Grobusch, Kers…	United States	https://dx.doi.org/10.1016/j.ekir.2022.11.021 PT - Journal Article	Did not meet inclusion criteria
34	The need for a tailored national dementia plan in Ethiopia: A call for action.	2023	Frontiers in neurology	Ayele, Biniyam A and Ali, Seid and Anbessie, Mohammed and Zewde, Yared Z and Yoseph, Selam and Lee, Suzee and Valcour, Victor and Miller, Bruce	Switzerland	https://dx.doi.org/10.3389/fneur.2023.1126531 PT - Journal Article, Review	Did not meet inclusion criteria
35	Prevalence of Prediabetes and Related Modifiable Cardiovascular Risk Factors Among Employees of Ayder Comprehensive Specialized Hospital, Tigray, Northern Ethiopia.	2023	Diabetes, metabolic syndrome and obesity : targets and therapy	Gidey, Gebrekidan and Hiruy, Mulugeta and Teklu, Desalegn and Ramanathan, Kumaresan and Amare, Hagos	New Zealand	https://dx.doi.org/10.2147/DMSO.S307823 PT - Journal Article	Did not meet inclusion criteria
36	Establishment of an interdisciplinary vascular anomalies program in Tanzania, East Africa.	2022	Frontiers in medicine	Puhr-Westerheide, Daniel and Masthoff, Max and Shah, Jay and Krechel, Alina and Shemwetta, Mwivano and Naif, Azza A and Ukweh, Ofonime N and Abdul, Ziad and Sarkar, Abizer and Baraka, Balowa Musa and Malecela, Furaha and Lekasio, Praygod Justin and Rajab, Latifa and Mungia, Abbas and Sianga, William and Manji, Karim P and Mbuguje, Eric M and Khoncarly, Sarah and Minja, Frank J and Laage Gaupp, Fa…	Switzerland	https://dx.doi.org/10.3389/fmed.2022.1056539 PT - Journal Article	Did not meet inclusion criteria
37	In-hospital treatment outcomes of acute stroke and determinant factors in a teaching hospital in eastern Ethiopia.	2023	SAGE open medicine	Adem, Fuad and Mohammed, Behar and Nigussie, Shambel	England	https://dx.doi.org/10.1177/20503121221149537 PT - Journal Article	Did not meet inclusion criteria
38	National levels, changes and correlates of ideal cardiovascular health among Beninese adults: evidence from the 2008 to 2015 STEPS surveys.	2022	BMJ nutrition, prevention & health	Kabore, Michael and Hien, Yeri Esther and Fassinou, Lucresse Corine and Cisse, Kadari and Ngwasiri, Calypse and Coppieters, Yves and Samandoulougou, Fati Kirakoya	England	https://dx.doi.org/10.1136/bmjnph-2021-000417 PT - Journal Article	Did not meet inclusion criteria
39	Prevalence and associated factors of dyslipidaemia among university workers in Southeast Nigeria: a cross-sectional study.	2021	Archives of public health = Archives belges de sante publique	Okafor, Adaobi M and Ngwu, Elizabeth K and Ayogu, Rufina N B	England	https://dx.doi.org/10.1186/s13690-021-00600-9 PT - Journal Article	Did not meet inclusion criteria
40	Adherence to Self-Care Recommendations and Associated Factors among Adult Heart Failure Patients in West Gojjam Zone Public Hospitals, Northwest Ethiopia.	2022	International journal of chronic diseases	Molla, Belayneh and Geletie, Haimanot Abebe and Alem, Girma and Gualu, Tenaw and Zewudie, Bitew Tefera and Tesfa, Shegaw and Tsehay, Tadesse and Amlak, Baye Tsegaye	Egypt	https://dx.doi.org/10.1155/2022/9673653 PT - Journal Article	Did not meet inclusion criteria
41	Overview.	2022	South African medical journal = Suid-Afrikaanse tydskrif vir geneeskunde	Bradshaw, D and Pillay van-Wyk, V and Neethling, I and Roomaney, R A and Cois, A and Joubert, J D and Nannan, N and Abdelatief, N and Awotiwon, O F and Turawa, E B and Nojilana, B and Groenewald, P and Matzopoulos, R and Prinsloo, M and Cairncross, E and Wright, C Y and Peer, N and Pacella, R and Abrahams N, Artz L, Ayo-Yusuf L, Botai J, Chetty K, Dhansay MA, van Rensburg CJ, Jewkes R, Kapwat... …	South Africa	https://dx.doi.org/10.7196/SAMJ.2022.v112i8b.16648 PT - Journal Article	Did not meet inclusion criteria
42	Cardiometabolic syndrome in HIV-positive and HIV-negative patients at Zewditu Memorial Hospital, Addis Ababa, Ethiopia: a comparative cohort study.	2023	Cardiovascular endocrinology & metabolism	Woldu, Minyahil and Minzi, Omary and Shibeshi, Workineh and Shewaamare, Aster and Engidawork, Ephrem	United States	https://dx.doi.org/10.1097/XCE.0000000000000273 PT - Journal Article	Did not meet inclusion criteria
43	Factors affecting length of hospital stay in stroke survivors in South Africa: A call for a stroke unit.	2022	African journal of disability	Pillay, Stephanie C and Redant, Roxann and Umuneza, Nadia and Hoosen, Azra and Breytenbach, Fiona and Haffejee, Sameera and Matsena-Zingoni, Zvifadzo and Sekome, Kganetso	South Africa	https://dx.doi.org/10.4102/ajod.v11i0.1065 PT - Journal Article	Did not meet inclusion criteria
44	Arboreal mouse lemurs discovered sleeping in a burrow on the ground.	2022	Ecology and evolution	Ramananjato, Veronarindra and Randimbiarison, Finaritra and Rabarijaonina, Tanjoniaina Hery Nirina Patrick and Razafindratsima, Onja H	England	https://dx.doi.org/10.1002/ece3.9543 PT - Journal Article	Did not meet inclusion criteria
45	Determinants of hypertension among diabetic patients in southern Ethiopia: a case-control study.	2023	BMC cardiovascular disorders	Anjajo, Eyosiyas Abreham and Workie, Shimelash Bitew and Tema, Zegeye Gelan and Woldegeorgis, Beshada Zerfu and Bogino, Efa Ambaw	England	https://dx.doi.org/10.1186/s12872-023-03245-4 PT - Journal Article	Did not meet inclusion criteria
46	Prevalence and Associated Factors of Cognitive Impairment Among Stroke Survivors at Comprehensive Specialized Hospitals in Northwest Ethiopia: Multi-Centered Cross-Sectional Study.	2023	Vascular health and risk management	Cherkos, Kassahun and Jember, Gashaw and Mihret, Tewodros and Fentanew, Molla	New Zealand	https://dx.doi.org/10.2147/VHRM.S405357 PT - Multicenter Study, Journal Article	Did not meet inclusion criteria
47	Prevalence of hypertension among type 2 diabetes mellitus patients in Ethiopia: a systematic review and meta-analysis.	2023	International health	Haile, Teklehaimanot Gereziher and Mariye, Teklewoini and Tadesse, Degena Bahrey and Gebremeskel, Gebreamlak Gebremedhn and Asefa, Guesh Gebreayezgi and Getachew, Tamirat	England	https://dx.doi.org/10.1093/inthealth/ihac060 PT - Meta-Analysis, Systematic Review, Journal Article	Did not meet inclusion criteria
48	Cardiovascular risk factors in Sub-Saharan African women.	2023	VASA. Zeitschrift fur Gefasskrankheiten	Chastaingt, Lucie and Gbaguidi, Gwladys N and Magne, Julien and Preux, Pierre-Marie and Aboyans, Victor and Houinato, Dismand and Lacroix, Philippe and TAHES group	Switzerland	https://dx.doi.org/10.1024/0301-1526/a001058 PT - Journal Article	Did not meet inclusion criteria
49	A preliminary study to evaluate the impact of pharmaceutical care services on clinical outcome and medication adherence in type 2 diabetes mellitus patients from Ethiopian perspective.	2022	African health sciences	Billoro, Bruke Berhanu and Abdi, Abdikarem Mohamed and Abero, Wondimu Assefa and Fite, Abdi Bedassa and Basgut, Bilgen	Uganda	https://dx.doi.org/10.4314/ahs.v22i4.14 PT - Journal Article	Did not meet inclusion criteria
50	Identifying the prevalence and correlates of multimorbidity in middle-aged men and women: a cross-sectional population-based study in four African countries.	2023	BMJ open	Micklesfield, Lisa K and Munthali, Richard and Agongo, Godfred and Asiki, Gershim and Boua, Palwende and Choma, Solomon Sr and Crowther, Nigel J and Fabian, June and Gomez-Olive, Francesc Xavier and Kabudula, Chodziwadziwa and Maimela, Eric and Mohamed, Shukri F and Nonterah, Engelbert A and Raal, Frederick J and Sorgho, Hermann and Tluway, Furahini D and Wade, Alisha N and Norris, Shane A and Ra…	England	https://dx.doi.org/10.1136/bmjopen-2022-067788 PT - Journal Article, Research Support, N.I.H., Extramural, Research Support, Non-U.S. Gov't	Did not meet inclusion criteria
51	Frequent vegetable consumption is inversely associated with hypertension among indigenous Africans.	2022	European journal of preventive cardiology	Akpa, Onoja Matthew and Okekunle, Akinkunmi Paul and Asowata, Osahon Jeffery and Chikowore, Tinashe and Mohamed, Shukri F and Sarfo, Fred and Akinyemi, Rufus and Akpalu, Albert and Wahab, Kolawole and Obiako, Reginald and Komolafe, Morenikeji and Owolabi, Lukman and Osaigbovo, Godwin O and Ogbole, Godwin and Tiwari, Hemant K and Akinyemi, Joshua and Fakunle, Adekunle and Uvere, Ezinne and Adeoye,…	England	https://dx.doi.org/10.1093/eurjpc/zwac208 PT - Journal Article, Research Support, Non-U.S. Gov't, Research Support, N.I.H., Extramural	Did not meet inclusion criteria
52	Participation by patients from low- and middle-income countries (LMICs) in trial evidence supporting secondary stroke prevention guideline recommendations.	2023	Journal of the neurological sciences	Opare-Addo, Priscilla Abrafi and Sarfo, Fred Stephen and Berchie, Patrick Opoku and Aikins, Minas and Ovbiagele, Bruce	Netherlands	https://dx.doi.org/10.1016/j.jns.2023.120641 PT - Journal Article, Review, Research Support, N.I.H., Extramural	Did not meet inclusion criteria
53	Metabolic syndrome and its predictors among adults seeking medical care: A trending public health concern.	2023	Clinical nutrition ESPEN	Jemal, Awol and Girum, Tadele and Kedir, Shemsu and Bedru, Abdurehim and Mosa, Hassen and Assfa, Kenzudin and Oumer, Abdu	England	https://dx.doi.org/10.1016/j.clnesp.2023.01.034 PT - Journal Article	Did not meet inclusion criteria
54	Clinical characteristics and short-term outcomes of adult stroke patients admitted to Jimma Medical Center, Ethiopia: a prospective cohort study.	2023	The Pan African medical journal	Wubshet, Abel and Fanta, Korinan and Gemachu, Tadesse Dukesa and Birhanu, Addis and Gudina, Esayas Kebede	Uganda	https://dx.doi.org/10.11604/pamj.2023.44.49.37588 PT - Observational Study, Journal Article	Did not meet inclusion criteria
55	Effect of an Educational Intervention on Lifestyle Modification of Patients With Hypertension at Bishoftu General Hospital, Ethiopia, 2021.	2023	Preventing chronic disease	Debela, Daniel Bekele and Dhaba, Bokona and Shumi, Gemechu and Abagero, Abdulnasir and Gudina, Gemechu and Ayana, Yadeta and Addissie, Adamu and Deressa, Wakgari and Scuteri, Angelo	United States	https://dx.doi.org/10.5888/pcd20.220235 PT - Journal Article, Research Support, Non-U.S. Gov't	Did not meet inclusion criteria
56	Service Availability and Readiness of Primary Care Health Facilities Offering Hypertension Diagnosis Services in Wakiso District, Uganda, 2019.	2023	Preventing chronic disease	Nanono, Jackline and Neupane, Dinesh and Ssekamatte, Tonny and Ahumuza, Emmanuel and Kasujja, Francis Xavier and Rutebemberwa, Elizeus	United States	https://dx.doi.org/10.5888/pcd20.220236 PT - Journal Article, Research Support, Non-U.S. Gov't, Research Support, U.S. Gov't, Non-P.H.S.	Did not meet inclusion criteria
57	Determinants of blood pressure control among hypertensive patients attending a rural teaching hospital in Southern Nigeria.	2023	Nigerian journal of clinical practice	A Oseni, T I and Emonriken, A and Ahmed, S D and Dic-Ijiewere, M	India	https://dx.doi.org/10.4103/njcp.njcp_1678_21 PT - Journal Article	Did not meet inclusion criteria
58	Biological Sex Differences in Risk Factors and Outcomes Among Hospitalized Adults With Stroke in Lusaka, Zambia.	2023	Neurology	Nutakki, Aparna and Chomba, Mashina and Chishimba, Lorraine Chishimba and Zimba, Stanley and Gottesman, Rebecca F and Bahouth, Mona N and Saylor, Deanna R	United States	https://dx.doi.org/10.1212/WNL.0000000000201696 PT - Journal Article, Research Support, Non-U.S. Gov't, Research Support, N.I.H., Extramural, Research Support, U.S. Gov't, Non-P.H.S.	Did not meet inclusion criteria
59	The Association between Plant-Based Diets and Dietary Patterns with Cardiometabolic Risk in a Sample of Commercial Taxi Drivers in South Africa.	2023	Nutrients	Lopes, Tatum and Zemlin, Annalise Edith and Sekgala, Machoene Derrick and Mchiza, Zandile June-Rose and Erasmus, Rajiv Timothy and Kengne, Andre Pascal	Switzerland	https://dx.doi.org/10.3390/nu15071789 PT - Journal Article	Did not meet inclusion criteria
60	Sustainable dietary weight loss intervention and its effects on cardiometabolic parameters and greenhouse gas emissions: study protocol of a randomised controlled trial with overweight and obese adults in Ouagadougou, Burkina Faso.	2023	BMJ open	Herrmann, Alina and Gonnet, Anais and Millogo, Roche Modeste and d'Arc Kabre, Wendmintiri Jeanne and Beremwidougou, Tenin Rosine and Coulibaly, Issa and Ouili, Idrissa and Zorome, Souleymane and Weil, Konstantin and Fuelbert, Hannah and Soura, Abdramane and Danquah, Ina	England	https://dx.doi.org/10.1136/bmjopen-2022-070524 PT - Clinical Trial Protocol, Journal Article, Randomized Controlled Trial, Research Support, Non-U.S. Gov't	Did not meet inclusion criteria
61	Evaluation of workplace hypertension preventative and detection service in a Ghanaian University.	2023	The International journal of pharmacy practice	Mozu, Ivan Eduku and Marfo, Afia Frimpomaa Asare and Opare Addo, Mercy and Buabeng, Kwame Ohene and Owusu-Daaku, Frances Thelma	England	https://dx.doi.org/10.1093/ijpp/riac055 PT - Journal Article	Did not meet inclusion criteria
62	Prevalence of Hypercholesterolemia and Awareness of Risk Factors, Prevention and Management Among Adults Visiting Referral Hospital in Ethiopia.	2023	Vascular health and risk management	Belete, Aychew Kassa and Kassaw, Abebe Tarekegn and Yirsaw, Bantie Getnet and Taye, Birhan Ambachew and Ambaw, Samueal Nigatie and Mekonnen, Biset Asrade and Sendekie, Ashenafi Kibret	New Zealand	https://dx.doi.org/10.2147/VHRM.S408703 PT - Journal Article	Did not meet inclusion criteria
63	Perceived readiness for diabetes and cardiovascular care delivery in Mangochi, Malawi: multicentre study from healthcare providers' perspectives.	2023	BMC primary care	Lutala, Prosper and Nyasulu, Peter and Muula, Adamson S	England	https://dx.doi.org/10.1186/s12875-023-02033-5 PT - Multicenter Study, Journal Article, Research Support, N.I.H., Extramural	Did not meet inclusion criteria
64	The prevalence and determinants of non-communicable diseases among Ghanaian adults: A survey at a secondary healthcare level.	2023	PloS one	Boakye, Hosea and Atabila, Albert and Hinneh, Thomas and Ackah, Martin and Ojo-Benys, Folasade and Bello, Ajediran I	United States	https://dx.doi.org/10.1371/journal.pone.0281310 PT - Journal Article	Did not meet inclusion criteria
65	A qualitative study of patients' and carers' perspectives on factors influencing access to hypertension care and compliance with treatment in Nigeria.	2023	Journal of hypertension	Ukoha-Kalu, Blessing O and Adibe, Maxwell O and Ukwe, Chinwe V	England	https://dx.doi.org/10.1097/HJH.0000000000003409 PT - Journal Article	Did not meet inclusion criteria
66	Knowledge, attitude, and practice regarding prevention of rheumatic heart disease among primary health-care workers in sokoto metropolis, Sokoto State, Nigeria.	2023	Annals of African medicine	Isezuo, Khadijat Omeneke and Awosan, Kehinde Joseph and Ango, Umar Mohammed and Mohammed, Yahaya and Sani, Usman Muhammad and Waziri, Usman Muhammad and Garba, Bilkisu Ilah and Adamu, Asma'u and Jiya, Fatima Bello	India	https://dx.doi.org/10.4103/aam.aam_222_21 PT - Journal Article	Did not meet inclusion criteria
67	Organizational culture and barriers to change in University of Gondar Comprehensive Specialized Hospital Cardiac Unit.	2023	BMC health services research	Mengstie, Missaye M and Biks, Gashaw A and Cherlin, Emily J and Curry, Leslie A	England	https://dx.doi.org/10.1186/s12913-023-09278-x PT - Journal Article	Did not meet inclusion criteria
68	Measurement Tools and Utility of Hair Analysis for Screening Adherence to Antihypertensive Medication.	2023	Global heart	Sharma, Jyoti R and Dludla, Phiwayinkosi V and Dwivedi, Girish and Johnson, Rabia	England	https://dx.doi.org/10.5334/gh.1191 PT - Journal Article, Review, Research Support, Non-U.S. Gov't	Did not meet inclusion criteria
69	Provision and experience of care among women with hypertension in pregnancy: a multi-center qualitative study in Ghana.	2023	Reproductive health	Adu-Bonsaffoh, Kwame and Tamma, Evelyn and Nwameme, Adanna and Dako-Gyeke, Phyllis and Srofenyoh, Emmanuel and Ansah, Evelyn K and Grobbee, Diederick E and Franx, Arie and Browne, Joyce L	England	https://dx.doi.org/10.1186/s12978-023-01593-0 PT - Multicenter Study, Journal Article	Did not meet inclusion criteria
70	Atherogenic dyslipidemia and associated risk factors among hypertensive patients of five health facilities in Northeast Ethiopia.	2023	PloS one	Mohammed, Ousman and Alemayehu, Ermiyas and Ebrahim, Endris and Fiseha, Mesfin and Gedefie, Alemu and Ali, Abdurrahman and Ebrahim, Hussen and Tilahun, Mihret	United States	https://dx.doi.org/10.1371/journal.pone.0277185 PT - Journal Article	Did not meet inclusion criteria
71	Strengthening primary care for diabetes and hypertension in Eswatini: study protocol for a nationwide cluster-randomized controlled trial.	2023	Trials	Theilmann, Michaela and Ginindza, Ntombifuthi and Myeni, John and Dlamini, Sijabulile and Cindzi, Bongekile Thobekile and Dlamini, Dumezweni and Dlamini, Thobile L and Greve, Maike and Harkare, Harsh Vivek and Hleta, Mbuso and Khumalo, Philile and Kolbe, Lutz M and Lewin, Simon and Marowa, Lisa-Rufaro and Masuku, Sakhile and Mavuso, Dumsile and Molemans, Marjan and Ntshalintshali, Nyasatu and Nxu…	England	https://dx.doi.org/10.1186/s13063-023-07096-4 PT - Clinical Trial Protocol, Journal Article	Did not meet inclusion criteria
72	Hydroxyurea: how much is enough?.	2023	Blood	Quinn, Charles T	United States	https://dx.doi.org/10.1182/blood.2022018790 PT - Editorial, Comment	Did not meet inclusion criteria
73	Hydroxyurea for secondary stroke prevention in children with sickle cell anemia in Nigeria: a randomized controlled trial.	2023	Blood	Abdullahi, Shehu U and Sunusi, Surayya and Abba, Mohammed Sani and Sani, Saifuddeen and Inuwa, Hauwau Aminu and Gambo, Safiya and Gambo, Awwal and Musa, Bilya and Covert Greene, Brittany V and Kassim, Adetola A and Rodeghier, Mark and Hussaini, Nafiu and Ciobanu, Mariana and Aliyu, Muktar H and Jordan, Lori C and DeBaun, Michael R	United States	https://dx.doi.org/10.1182/blood.2022016620 PT - Randomized Controlled Trial, Clinical Trial, Phase III, Journal Article, Research Support, Non-U.S. Gov't, Research Support, N.I.H., Extramural	Did not meet inclusion criteria
74	Cardiometabolic disease and multiple long-term condition healthcare provision in Sub-Saharan Africa: Opportunities for new models of care in the post-COVID era.	2023	Diabetes & metabolic syndrome	Highton, Patrick J and Cassambai, Shabana and Jessen, Neusa and Agot, George N and Hadjiconstantinou, Michelle and Davies, Melanie and Seidu, Samuel and Njoroge, Peter K and Olenja, Joyce Muhenge and Godia, Pamela and Damasceno, Albertino and Lamptey, Roberta and Khunti, Kamlesh	Netherlands	https://dx.doi.org/10.1016/j.dsx.2022.102681 PT - Editorial	Did not meet inclusion criteria
75	Clustering of cardiovascular disease risk factors among first-year students at the University of Ibadan, Nigeria: a cross-sectional study.	2022	Sao Paulo medical journal = Revista paulista de medicina	Olufayo, Olumide Ebenezer and Ajayi, Ikeoluwapo Oyeneye and Ngene, Samuel Osobuchi	Brazil	https://dx.doi.org/10.1590/1516-3180.2021.0998.11052022 PT - Journal Article	Did not meet inclusion criteria
76	Relationships between overall physical activity and step counts in able-bodied adults and stroke survivors in developing countries: a cross-sectional study.	2023	Disability and rehabilitation	Honado, Aristide S and Atigossou, Orthelo Leonel Gbetoho and Daneault, Jean-Francois and Roy, Jean-Sebastien and Batcho, Charles Sebiyo	England	https://dx.doi.org/10.1080/09638288.2022.2046189 PT - Journal Article, Research Support, Non-U.S. Gov't	Did not meet inclusion criteria
77	"I decided in my heart I have to complete the sessions": A qualitative study on the acceptability of an evidence-based HIV risk reduction intervention among women engaged in sex work in Uganda.	2023	PloS one	Sensoy Bahar, Ozge and Nabunya, Proscovia and Nabayinda, Josephine and Witte, Susan and Kiyingi, Joshua and Nsubuga, Edward and Schriger, Simone and Nattabi, Jennifer and Mayo-Wilson, Larissa Jennings and Nakigudde, Janet and Tozan, Yesim and Ssewamala, Fred M	United States	https://dx.doi.org/10.1371/journal.pone.0280138 PT - Clinical Trial, Journal Article, Research Support, N.I.H., Extramural	Did not meet inclusion criteria
78	Physical Activity Level, Barriers, and Facilitators for Exercise Engagement for Chronic Community-Dwelling Stroke Survivors in Low-Income Settings: A Cross-Sectional Study in Benin.	2023	International journal of environmental research and public health	Noukpo, Senade Ines and Triccas, Lisa Tedesco and Bonnechere, Bruno and Adoukonou, Thierry and Feys, Peter and Kossi, Oyene	Switzerland	https://dx.doi.org/10.3390/ijerph20031784 PT - Journal Article	Did not meet inclusion criteria
79	Risk, lifestyle and non-communicable diseases of poverty.	2023	Globalization and health	Manderson, Lenore and Jewett, Sara	England	https://dx.doi.org/10.1186/s12992-023-00914-z PT - Journal Article	Did not meet inclusion criteria
80	Relationships between Self-Efficacy and Post-Stroke Activity Limitations, Locomotor Ability, Physical Activity, and Community Reintegration in Sub-Saharan Africa: A Cross-Sectional Study.	2023	International journal of environmental research and public health	Honado, Aristide S and Atigossou, Orthelo Leonel Gbetoho and Roy, Jean-Sebastien and Daneault, Jean-Francois and Batcho, Charles Sebiyo	Switzerland	https://dx.doi.org/10.3390/ijerph20032286 PT - Journal Article, Research Support, Non-U.S. Gov't	Did not meet inclusion criteria
81	Prevalence of physical activity and dietary patterns as risk factors for cardiovascular diseases among semi-urban dwellers in Ibadan, Nigeria.	2022	African health sciences	Aduroja, Posi Emmanuel and John-Akinola, Yetunde Olufisayo and Oluwasanu, Mojisola Morenike and Oladepo, Oladimeji	Uganda	https://dx.doi.org/10.4314/ahs.v22i3.36 PT - Journal Article	Did not meet inclusion criteria
82	Characteristics and efficacy of physical activity interventions to improve cardiometabolic and psychosocial outcomes in people living with HIV in sub-Saharan Africa: a protocol for a systematic review.	2023	Systematic reviews	Mabweazara, S Z and Manne-Goehler, J and Hamer, M and Cellini, J and Siedner, M J	England	https://dx.doi.org/10.1186/s13643-023-02186-5 PT - Journal Article, Research Support, Non-U.S. Gov't	Did not meet inclusion criteria
83	Prevalence and Factors Associated with Cardiovascular Lifestyle Risk Factors among Pregnant Women in Burkina Faso: Evidence from a Cross-Sectional Study.	2022	International journal of environmental research and public health	Garanet, Franck and Coulibaly, Abou and Baguiya, Adama and Kirakoya-Samadoulougou, Fati and Kouanda, Seni	Switzerland	https://dx.doi.org/10.3390/ijerph20010102 PT - Journal Article, Research Support, Non-U.S. Gov't	Did not meet inclusion criteria
84	Climate change and health risks in Mukuru informal settlement in Nairobi, Kenya - knowledge, attitudes and practices among residents.	2023	BMC public health	Greibe Andersen, Johanne and Kallestrup, Per and Karekezi, Catherine and Yonga, Gerald and Kraef, Christian	England	https://dx.doi.org/10.1186/s12889-023-15281-y PT - Journal Article, Research Support, Non-U.S. Gov't	Did not meet inclusion criteria
85	Effect of a complex lifestyle intervention to optimize metabolic health among females of reproductive age in urban Uganda, a randomized controlled trial.	2023	The American journal of clinical nutrition	Yiga, Peter and Van der Schueren, Bart and Seghers, Jan and Kiyimba, Tonny and Ogwok, Patrick and Tafiire, Henry and Muluta, Susan Nakaayi and Matthys, Christophe	United States	https://dx.doi.org/10.1016/j.ajcnut.2022.12.005 PT - Randomized Controlled Trial, Journal Article, Research Support, Non-U.S. Gov't	Did not meet inclusion criteria
86	Lower extremity amputations (LEAs) in a tertiary hospital in Togo: a retrospective analysis of clinical, biological, radiological, and therapeutic aspects.	2023	Journal of orthopaedic surgery and research	Kouevi-Koko, T E and Amouzou, K S and Sogan, A and Apeti, S and Dakey, Y E L and Abalo, A	England	https://dx.doi.org/10.1186/s13018-023-03628-5 PT - Journal Article	Did not meet inclusion criteria
87	Prevalence of cardiovascular risk factors and their association with renal impairment in elderly patients with type 2 diabetes mellitus in a Nigerian tertiary hospital: a cross-sectional study.	2022	The Pan African medical journal	Junaid, Oladimeji Adedeji and Ojo, Olubukola Ayoola and Adejumo, Oluseyi Ademola and Junaid, Folorunsho Mansally and Owolade, Sunday Samson and Ojo, Olalekan Ezekiel and Kolawole, Babatope Ayodeji and Ikem, Temidayo Rosemary	Uganda	https://dx.doi.org/10.11604/pamj.2022.42.233.35265 PT - Journal Article	Did not meet inclusion criteria
88	Clinical review of stroke care at National District Hospital, Bloemfontein.	2023	South African family practice : official journal of the South African Academy of Family Practice/Primary Care	Smit, Selma and Hagemeister, Dirk T and Van Rooyen, Cornel	South Africa	https://dx.doi.org/10.4102/safp.v65i1.5608 PT - Journal Article	Did not meet inclusion criteria
89	Multimorbidity and overall survival among women with breast cancer: results from the South African Breast Cancer and HIV Outcomes Study.	2023	Breast cancer research : BCR	Ayeni, Oluwatosin A and Joffe, Maureen and Mapanga, Witness and Chen, Wenlong Carl and O'Neil, Daniel S and Phakathi, Boitumelo and Nietz, Sarah and Buccimazza, Ines and Cacala, Sharon and Stopforth, Laura W and Jacobson, Judith S and Crew, Katherine D and Neugut, Alfred I and Ramiah, Duvern and Ruff, Paul and Cubasch, Herbert and Chirwa, Tobias and McCormack, Valerie and Micklesfield, Lisa K and…	England	https://dx.doi.org/10.1186/s13058-023-01603-w PT - Journal Article	Did not meet inclusion criteria
90	Association of schistosome infection with adiposity in Tanzania.	2022	Frontiers in public health	Pham, Khanh and PrayGod, George and Faurholt-Jepsen, Daniel and Olsen, Mette F and Kavishe, Bazil and Kitilya, Brenda and Corstjens, Paul L A M and de Dood, Claudia J and Friis, Henrik and Filteau, Suzanne and Downs, Jennifer A and Peck, Robert N	Switzerland	https://dx.doi.org/10.3389/fpubh.2022.1008101 PT - Journal Article	Did not meet inclusion criteria
91	Reporting and recording of adverse drug reactions of highly active antiretroviral therapy by HIV infected patients and healthcare professionals respectively in the Ethekwini Metropolitan of Kwa-Zulu Natal, South Africa: a cross-sectional and retrospective comparative study.	2022	The Pan African medical journal	Zondi, Sindiswa Landile and Naidoo, Panjasaram	Uganda	https://dx.doi.org/10.11604/pamj.2022.42.218.32239 PT - Journal Article	Did not meet inclusion criteria
92	Assessment of visceral adiposity index and lipid accumulation product index as markers of chronic kidney disease among diabetic and hypertensive patients at the Bamenda Regional Hospital, Cameroon: a cross-sectional study.	2022	The Pan African medical journal	Choumessi, Aphrodite Tchewonpi and Saha, Brice Ulrich Foudjo and Navti, Lifoter Kenneth and Tibi, Ateh Sheron and Njeck, Anweck Thecla and Nantia, Edouard Akono	Uganda	https://dx.doi.org/10.11604/pamj.2022.42.228.33499 PT - Journal Article	Did not meet inclusion criteria
93	State-wide situation analysis of availability of basic resuscitation devices and essential drugs in primary and secondary healthcare facilities in Cross River State, Nigeria.	2022	The Pan African medical journal	Kalu, Queeneth Ndukwe and Edentekhe, Teresa Abang and Omoronyia, Ogban Ezukwa and Nakanda, Bassey Etim and Archibong, Arit Ayi	Uganda	https://dx.doi.org/10.11604/pamj.2022.42.225.35452 PT - Journal Article	Did not meet inclusion criteria
94	Change in glycaemic control with structured diabetes self-management education in urban low-resource settings: multicentre randomised trial of effectiveness.	2023	BMC health services research	Lamptey, Roberta and Amoakoh-Coleman, Mary and Barker, Mary Moffett and Iddi, Samuel and Hadjiconstantinou, Michelle and Davies, Melanie and Darko, Daniel and Agyepong, Irene and Acheampong, Franklyn and Commey, Mary and Yawson, Alfred and Grobbee, Diederick E and Adjei, George Obeng and Klipstein-Grobusch, Kerstin	England	https://dx.doi.org/10.1186/s12913-023-09188-y PT - Randomized Controlled Trial, Multicenter Study, Journal Article	Did not meet inclusion criteria
95	Prevalence of non-alcoholic fatty liver disease in overweight and obese children seeking ambulatory healthcare in Nairobi, Kenya.	2023	BMJ open gastroenterology	Mburu, Anne Njeri and Laving, Ahmed and Macharia, William M and Sande, Joyce	England	https://dx.doi.org/10.1136/bmjgast-2022-001044 PT - Journal Article	Did not meet inclusion criteria
96	Effectiveness of a pharmacist-led educational intervention on health outcomes in hypertension management at community pharmacies in Nigeria: A two-arm parallel single-blind randomized controlled trial.	2023	British journal of clinical pharmacology	Ayogu, Ebere Emilia and Yahaya, Rahmat Isa and Isah, Abdulmuminu and Ubaka, Chukwuemeka Michael	England	https://dx.doi.org/10.1111/bcp.15514 PT - Randomized Controlled Trial, Journal Article	Did not meet inclusion criteria
97	Predictors of blood pressure control amongst primary care patients of a teaching hospital in Bauchi, North-Eastern Nigeria.	2023	The Nigerian postgraduate medical journal	Attahiru, Muhammad and Simon, Pitmang Labo and Mutalub, Yahkub Babatunde and Akangoziri, Mark Divine and Grema, Bukar Alhaji	Nigeria	https://dx.doi.org/10.4103/npmj.npmj_256_22 PT - Journal Article	Did not meet inclusion criteria
98	Addressing Hypertension Care in Africa (ADHINCRA): Study protocol for a cluster-randomized controlled pilot trial.	2023	Contemporary clinical trials	Commodore-Mensah, Yvonne and Sarfo, Fred Stephen and Turkson-Ocran, Ruth-Alma and Foti, Kathryn and Mobula, Linda Meta and Himmelfarb, Cheryl Dennison and Carson, Kathryn A and Appiah, Lambert T and Degani, Michael and Lang'at, Chemuttaai and Nyamekye, Gideon and Molello, Nancy E and Ahima, Rexford and Cooper, Lisa A	United States	https://dx.doi.org/10.1016/j.cct.2022.107077 PT - Clinical Trial Protocol, Journal Article, Research Support, Non-U.S. Gov't	Did not meet inclusion criteria
99	Preparedness of primary health care facilities on implementation of essential non-communicable disease interventions in osun state south-west Nigeria: a rural-urban comparative study.	2023	BMC health services research	Akinwumi, Adebowale Femi and Esimai, Olapeju Adefunke and Arije, Olujide and Ojo, Temitope Olumuyiwa and Esan, Oluwaseun Taiwo	England	https://dx.doi.org/10.1186/s12913-023-09138-8 PT - Journal Article	Did not meet inclusion criteria
100	The correctness and completeness of documentation of parameters on the partographs used by midwives in primary healthcare facilities in midwestern Uganda: A retrospective descriptive study.	2023	Nursing open	Bahizi, Archbald and Munguiko, Clement and Masereka, Enos Mirembe	United States	https://dx.doi.org/10.1002/nop2.1383 PT - Journal Article	Did not meet inclusion criteria
101	Context and priorities for health systems strengthening for pain and disability in low- and middle-income countries: a secondary qualitative study and content analysis of health policies.	2023	Health policy and planning	Briggs, Andrew M and Jordan, Joanne E and Sharma, Saurab and Young, James J and Chua, Jason and Foster, Helen E and Haq, Syed Atiqul and Huckel Schneider, Carmen and Jain, Anil and Joshipura, Manjul and Kalla, Asgar Ali and Kopansky-Giles, Deborah and March, Lyn and Reis, Felipe J J and Reyes, Katherine Ann V and Soriano, Enrique R and Slater, Helen	England	https://dx.doi.org/10.1093/heapol/czac061 PT - Journal Article	Did not meet inclusion criteria
102	Drivers of cardiovascular disease risk factors in slums in Kampala, Uganda: a qualitative study.	2023	Global health action	Ndejjo, Rawlance and Masengere, Paineto and Bulafu, Douglas and Namakula, Lydia Nabawanuka and Wanyenze, Rhoda K and Musoke, David and Musinguzi, Geofrey	United States	https://dx.doi.org/10.1080/16549716.2022.2159126 PT - Journal Article, Research Support, Non-U.S. Gov't	Did not meet inclusion criteria
103	Clinical profile, risk factors and functional outcomes in women and men presenting with hip fractures in KwaZulu-Natal, South Africa.	2022	Archives of osteoporosis	Dela, Sapna S and Paruk, Farhanah and Cassim, Bilkish	England	https://dx.doi.org/10.1007/s11657-022-01196-5 PT - Observational Study, Journal Article, Research Support, Non-U.S. Gov't	Did not meet inclusion criteria
104	Kidney dysfunction: prevalence and associated risk factors in a community-based study from the North West Province of South Africa.	2023	BMC nephrology	Navise, Nonkululeko Hellen and Mokwatsi, Gontse Gratitude and Gafane-Matemane, Lebo Francina and Fabian, June and Lammertyn, Leandi	England	https://dx.doi.org/10.1186/s12882-023-03068-7 PT - Journal Article, Research Support, Non-U.S. Gov't	Did not meet inclusion criteria
105	Level of self-care practices and associated factors among hypertensive patients in Addis Ababa, Ethiopia.	2023	BMC cardiovascular disorders	Sahile, Addisu Tadesse and Nurhussien, Hayat Abdulkadir	England	https://dx.doi.org/10.1186/s12872-023-03062-9 PT - Journal Article	Did not meet inclusion criteria
106	Clinical Characteristics, Management, and Six-Month Outcomes after Discharge of Patients Admitted for Acute Heart Failure in Ibadan, Nigeria.	2023	West African journal of medicine	Adebayo, O and Ogah, O S and Adebiyi, A and Aje, A and Adeoye, A M and Oladapo, O	Nigeria		Did not meet inclusion criteria
107	Dietary patterns associated with stroke among West Africans: A case-control study.	2023	International journal of stroke : official journal of the International Stroke Society	Okekunle, Akinkunmi P and Asowata, Osahon and Akpa, Onoja M and Ovbiagele, Bruce and Fakunle, Adekunle and Komolafe, Morenikeji and Arulogun, Oyedunni and Sarfo, Fred S and Akpalu, Albert and Obiako, Reginald and Wahab, Kolawole and Osaigbovo, Godwin and Owolabi, Lukman and Ogbole, Godwin and Akinyemi, Joshua and Adeniyi, Sunday and Calys-Tagoe, Benedict and Aridegbe, Mayowa and Adebowale, Akintu…	United States	https://dx.doi.org/10.1177/17474930221094933 PT - Multicenter Study, Journal Article	Did not meet inclusion criteria
108	Family support and medication adherence among residents with hypertension in informal settlements of Nairobi, Kenya: a mixed-method study.	2023	Journal of human hypertension	Xiong, Shangzhi and Peoples, Nicholas and Ostbye, Truls and Olsen, Michael and Zhong, Xuefeng and Wainaina, Caroline and Fan, Shujun and Wambui, David and Yan, Lijing L	England	https://dx.doi.org/10.1038/s41371-022-00656-2 PT - Journal Article, Research Support, Non-U.S. Gov't	Did not meet inclusion criteria
109	Visual Impairment Among Adult Diabetic Patients and Associated Factors at Debre Brihan Referral Hospital, Central Ethiopia, 2017.	2022	Middle East African journal of ophthalmology	Demilew, Ketemaw Z and Adimassu, Nebiyat F and Alemu, Destaye S	India	https://dx.doi.org/10.4103/meajo.meajo_459_20 PT - Journal Article	Did not meet inclusion criteria
110	Community perspectives on cardiovascular disease control in rural Ghana: A qualitative study.	2023	PloS one	Patil, Bhavana and Hutchinson Maddox, Isla and Aborigo, Raymond and Squires, Allison P and Awuni, Denis and Horowitz, Carol R and Oduro, Abraham R and Phillips, James F and Jones, Khadija R and Heller, David J	United States	https://dx.doi.org/10.1371/journal.pone.0280358 PT - Journal Article	Did not meet inclusion criteria
111	Utilizing quantitative dried blood spot analysis to objectively assess adherence to cardiovascular pharmacotherapy among patients at Kenyatta National Hospital, Nairobi, Kenya.	2023	PloS one	Wata, David and Ogwu, John and Dunford, Louise and Lawson, Graham and Tanna, Sangeeta	United States	https://dx.doi.org/10.1371/journal.pone.0280137 PT - Journal Article	Did not meet inclusion criteria
112	Association between Macronutrient and Fatty Acid Consumption and Metabolic Syndrome: A South African Taxi Driver Survey.	2022	International journal of environmental research and public health	Sekgala, Machoene Derrick and Opperman, Maretha and Mpahleni, Buhle and Mchiza, Zandile June-Rose	Switzerland	https://dx.doi.org/10.3390/ijerph192315452 PT - Journal Article, Research Support, Non-U.S. Gov't	Did not meet inclusion criteria
113	Long sedentary time is associated with worsened cardiometabolic risk factors among university employees in Eastern Ethiopia.	2022	Scientific reports	Motuma, Aboma and Gobena, Tesfaye and Roba, Kedir Teji and Berhane, Yemane and Worku, Alemayehu	England	https://dx.doi.org/10.1038/s41598-022-26762-2 PT - Journal Article, Research Support, Non-U.S. Gov't	Did not meet inclusion criteria
114	Changes in ideal cardiovascular health among Malawian adults from 2009 to 2017.	2022	Scientific reports	Ngwasiri, Calypse and Samadoulougou, Sekou and Cisse, Kadari and Aminde, Leopold and Kirakoya-Samadoulougou, Fati	England	https://dx.doi.org/10.1038/s41598-022-26340-6 PT - Journal Article, Research Support, Non-U.S. Gov't	Did not meet inclusion criteria
115	A Retrospective Medical Record Review to Describe Health Status and Cardiovascular Disease Risk Factors of Bus Drivers in South Africa.	2022	International journal of environmental research and public health	Aitken, Susan C and Lalla-Edward, Samanta T and Kummerow, Maren and Tenzer, Stan and Harris, Bernice N and Venter, W D Francois and Vos, Alinda G	Switzerland	https://dx.doi.org/10.3390/ijerph192315890 PT - Journal Article, Research Support, Non-U.S. Gov't	Did not meet inclusion criteria
116	Readiness of the primary health care units and associated factors for the management of hypertension and type II diabetes mellitus in Sidama, Ethiopia.	2022	PeerJ	Mulugeta, Tigist Kebede and Kassa, Dejene Hailu	United States	https://dx.doi.org/10.7717/peerj.13797 PT - Journal Article	Did not meet inclusion criteria
117	Metabolic syndrome and its associated factors among epileptic patients at Dessie Comprehensive Specialized Hospital, Northeast Ethiopia; a hospital-based comparative cross-sectional study.	2022	PloS one	Beyene Kassaw, Altaseb and Tezera Endale, Hiwot and Hunie Tesfa, Kibur and Derbew Molla, Meseret	United States	https://dx.doi.org/10.1371/journal.pone.0279580 PT - Journal Article	Did not meet inclusion criteria
118	Determinants of hypertension among diabetes patients attending selected comprehensive specialized hospitals of the Amhara Region, Ethiopia: An unmatched case-control study.	2022	PloS one	Belew, Makda Abate and Abate, Teshager Woldegiorgis and Berhie, Alemshet Yirga and Abeje, Eleni Dagnaw and Ayele, Dawit Algaw and Abate, Melsew Dagne and Getu, Rediet Akele and Bantie, Berihun and Workie, Sewnet Getaye	United States	https://dx.doi.org/10.1371/journal.pone.0279245 PT - Journal Article	Did not meet inclusion criteria
119	Metabolic syndrome among treatment-naive people living with and without HIV in Zambia and Zimbabwe: a cross-sectional analysis.	2022	Journal of the International AIDS Society	Chihota, Belinda V and Mandiriri, Ardele and Shamu, Tinei and Muula, Guy and Nyamutowa, Hellen and Taderera, Charlotte and Mwamba, Daniel and Chilengi, Roma and Bolton-Moore, Carolyn and Bosomprah, Samuel and Egger, Matthias and Chimbetete, Cleophas and Wandeler, Gilles and for IeDEA Southern Africa	Switzerland	https://dx.doi.org/10.1002/jia2.26047 PT - Journal Article, Research Support, Non-U.S. Gov't, Research Support, N.I.H., Extramural	Did not meet inclusion criteria
120	Individual and situational predictors of psychological and physiological stress and burnout among maternity providers in Northern Ghana.	2022	PloS one	Nutor, Jerry John and Aborigo, Raymond A and Okiring, Jaffer and Kuwolamo, Irene and Dorzie, John Baptist K and Getahun, Monica and Mendes, Wendy Berry and Afulani, Patience A	United States	https://dx.doi.org/10.1371/journal.pone.0278457 PT - Journal Article, Research Support, Non-U.S. Gov't	Did not meet inclusion criteria
121	Prevalence and factors associated with Diabetes retinopathy among type 2 diabetic patients at Northwest Amhara Comprehensive Specialized Hospitals, Northwest Ethiopia 2021.	2023	BMC ophthalmology	Zegeye, Alebachew Ferede and Temachu, Yemataw Zewdu and Mekonnen, Chilot Kassa	England	https://dx.doi.org/10.1186/s12886-022-02746-8 PT - Journal Article	Did not meet inclusion criteria
122	Comparison of measured LDL cholesterol with calculated LDL-cholesterol using the Friedewald and Martin-Hopkins formulae in diabetic adults at Charlotte Maxeke Johannesburg Academic Hospital/NHLS Laboratory.	2022	PloS one	Dintshi, Mogomotsi and Kone, Ngalulawa and Khoza, Siyabonga	United States	https://dx.doi.org/10.1371/journal.pone.0277981 PT - Journal Article	Did not meet inclusion criteria
123	Home-based care of stroke patients in rural Zimbabwe: Knowledge of caregivers.	2023	Journal of stroke and cerebrovascular diseases : the official journal of National Stroke Association	Chikanya, Violet Kestha and James, Sindiwe and Jardien-Baboo, Sihaam	United States	https://dx.doi.org/10.1016/j.jstrokecerebrovasdis.2022.106830 PT - Journal Article	Did not meet inclusion criteria
124	An observational study of pro- and anti-angiogenic factors in hypertensive disorders of pregnancy in women of African ancestry.	2022	Journal of obstetrics and gynaecology : the journal of the Institute of Obstetrics and Gynaecology	Soobryan, Nerolen and Kumar, Ajit and Moodley, Jagidesa and Mackraj, Irene	England	https://dx.doi.org/10.1080/01443615.2022.2099253 PT - Observational Study, Journal Article	Did not meet inclusion criteria
125	High prevalence of dyslipidaemia among persons with diabetes mellitus and hypertension at a tertiary hospital in Blantyre, Malawi.	2022	BMC cardiovascular disorders	Katundu, Kondwani G H and Mukhula, Victoria and Phiri, Tamara and Phiri, Chimota and Filisa-Kaphamtengo, Florence and Chipewa, Pascal and Chirambo, George and Mipando, Mwapatsa and Mwandumba, Henry C and Muula, Adamson S and Kumwenda, Johnstone	England	https://dx.doi.org/10.1186/s12872-022-03011-y PT - Journal Article, Research Support, N.I.H., Extramural, Research Support, Non-U.S. Gov't	Did not meet inclusion criteria
126	Comparison of diagnostic criteria and prevalence of metabolic syndrome using WHO, NCEP-ATP III, IDF and harmonized criteria: A case study from urban southeast Nigeria.	2022	Diabetes & metabolic syndrome	Nwankwo, Monday and Okamkpa, Chikezie Jude and Danborno, Barnabas	Netherlands	https://dx.doi.org/10.1016/j.dsx.2022.102665 PT - Journal Article	Did not meet inclusion criteria
127	Metabolic syndrome distributions in dietary diversity score groups and its associated factors among adults in the urban community of Jimma, Southwest Ethiopia: a community based cross- sectional study.	2022	BMC endocrine disorders	Zawdie, Belay and Tesfaye, Temamen and Moges, Solomon Berhanu and Tesfaye, Yonas and Kebede, Ayantu and Tadesse, Mulualem and Gudina, Esayas Kebede and Dadi, Lelisa Sena and Tamiru, Dessalegn and Lemma, Tefera Belachew	England	https://dx.doi.org/10.1186/s12902-022-01238-6 PT - Journal Article	Did not meet inclusion criteria
128	Status of the management of hypertension and diabetes in rural Kenya: a multi-institutional joint intervention of cross-sectional surveys.	2022	The Pan African medical journal	Ortiz, Ana Morales and Thindiu, Robbinson and Lopez-Lopez, Victor and Gonzalez-Soriano, Maria Jose and Pascual-Saura, Herminia and Torres-Feced, Victorio and Kanyi, Winnie and Mbai, Joseph and Hernandez-Palazon, Maria Dolores and Gonzalez, Miguel and Hernandez, Quiteria and Martinez, Jose Gil and Rodriguez, Jose M	Uganda	https://dx.doi.org/10.11604/pamj.2022.43.65.31347 PT - Multicenter Study, Journal Article	Did not meet inclusion criteria
129	Risk profile, clinical presentation, and determinants of stroke subtypes among patients with stroke admitted to public referral hospitals, Northwest Ethiopia in 2021: A cross-sectional study.	2022	Frontiers in neurology	Ayehu, Gashaw Walle and Yitbarek, Getachew Yideg and Zewdie, Edgiet Abebe and Amsalu, Bedemariam Tadesse and Abie, Yonatan and Atlaw, Daniel and Agegnehu, Assefa and Admasu, Fitalew Tadele and Azanaw, Melkalem Mamuye and Amare, Abraham Tsedalu and Emiru, Zemen Asmare	Switzerland	https://dx.doi.org/10.3389/fneur.2022.988677 PT - Journal Article	Did not meet inclusion criteria
130	A Systematic Review of Major Cardiovascular Risk Factors: A Growing Global Health Concern.	2022	Cureus	Adhikary, Dipannita and Barman, Shanto and Ranjan, Redoy and Stone, Hana	United States	https://dx.doi.org/10.7759/cureus.30119 PT - Journal Article, Review	Did not meet inclusion criteria
131	May Measurement Month 2018: an analysis of blood pressure screening results from Benin.	2022	European heart journal supplements : journal of the European Society of Cardiology	Houehanou, Corine and Sonou, Arnaud and Adjagba, Philippe and Dohou, Hugues and Hounkponou, Murielle and Kpoledji, Gwladys and Saka, Dominique and Assogba, Gildas and Assani, Salimatou and Wang, Wei and Beaney, Thomas and Poulter, Neil R and Codjo, Leopold and Houenassi, Martin D	England	https://dx.doi.org/10.1093/eurheartjsupp/suac039 PT - Journal Article	Did not meet inclusion criteria
132	Screening and Interventions for Cardiovascular Disease Prevention in the Limpopo Province, South Africa: Use of the Community Action Model.	2022	Metabolites	Mphekgwana, Peter M and Monyeki, Kotsedi D and Mothiba, Tebogo M and Makgahlela, Mpsanyana and Kgatla, Nancy and Malema, Rambelani N and Sodi, Tholene	Switzerland	https://dx.doi.org/10.3390/metabo12111067 PT - Journal Article	Did not meet inclusion criteria
133	Sex Differences in Stroke Risk Factors, Clinical Profiles, and In-Hospital Outcomes Among Stroke Patients Admitted to the Medical Ward of Dessie Comprehensive Specialized Hospital, Northeast Ethiopia.	2022	Degenerative neurological and neuromuscular disease	Abdu, Hussen and Seyoum, Girma	New Zealand	https://dx.doi.org/10.2147/DNND.S383564 PT - Journal Article	Did not meet inclusion criteria
134	Prevalence and Factors Associated with Diabetic Retinopathy among Adult Diabetes Patients in Southeast Ethiopia: A Hospital-Based Cross-Sectional Study.	2022	Clinical ophthalmology (Auckland, N.Z.)	Sahiledengle, Biniyam and Assefa, Tesfaye and Negash, Wogene and Tahir, Anwar and Regasa, Tadele and Tekalegn, Yohannes and Mamo, Ayele and Teferu, Zinash and Solomon, Damtew and Gezahegn, Habtamu and Bekele, Kebebe and Zenbaba, Demisu and Tasew, Alelign and Desta, Fikreab and Regassa, Zegeye and Feleke, Zegeye and Kene, Chala and Tolcha, Fekata and Gomora, Degefa and Dibaba, Diriba and Atlaw, Da…	New Zealand	https://dx.doi.org/10.2147/OPTH.S385806 PT - Journal Article	Did not meet inclusion criteria
135	Depressive symptoms and quality of life prior to metabolic surgery in Cape Town, South Africa.	2022	The South African journal of psychiatry : SAJP : the journal of the Society of Psychiatrists of South Africa	Kruger-Steyn, Wilma M and Lubbe, Jeanne and Louw, Kerry-Ann and Asmal, Laila	South Africa	https://dx.doi.org/10.4102/sajpsychiatry.v28i0.1783 PT - Journal Article	Did not meet inclusion criteria
136	Sickle Cell Disease in Children and Adolescents: A Review of the Historical, Clinical, and Public Health Perspective of Sub-Saharan Africa and Beyond.	2022	International journal of pediatrics	Egesa, Walufu Ivan and Nakalema, Gloria and Waibi, William M and Turyasiima, Munanura and Amuje, Emmanuel and Kiconco, Gloria and Odoch, Simon and Kumbakulu, Patrick Kumbowi and Abdirashid, Said and Asiimwe, Daniel	Egypt	https://dx.doi.org/10.1155/2022/3885979 PT - Journal Article, Review	Did not meet inclusion criteria
137	Admission Hypothermia and Factors Associated with Mortality among Admitted Hypothermic Preterm Neonates in Neonatal Intensive Care Units of Public Hospitals of Addis Ababa, Ethiopia.	2022	International journal of pediatrics	Getaneh, Fekadeselassie Belege and Misganaw, Natnael Moges and Mihretie, Dires Birhanu and Bitew, Zebenay Workneh	Egypt	https://dx.doi.org/10.1155/2022/8078628 PT - Journal Article	Did not meet inclusion criteria
138	In-hospital outcomes of patients with a hypertensive emergency at a medical center, Ethiopia: A prospective observational study.	2022	Health science reports	Yizengaw, Mengist Awoke and Chemeda, Kisi and Kumela, Kabaye and Tesfaye, Behailu Terefe	United States	https://dx.doi.org/10.1002/hsr2.845 PT - Journal Article	Did not meet inclusion criteria
139	Prevalence of overweight and obesity and associated factors among people living with HIV attending a tertiary care clinic in Uganda.	2022	BMC nutrition	Nalugga, Esther Alice and Laker, Eva and Nabaggala, Maria Sarah and Ddungu, Ahmed and Batte, Charles and Piloya, Theresa and Bongomin, Felix	England	https://dx.doi.org/10.1186/s40795-022-00604-w PT - Journal Article	Did not meet inclusion criteria
140	The cardiometabolic profile and related dietary intake of Ugandans living with HIV and AIDS.	2022	Frontiers in nutrition	Kiyimba, Tonny and Kigozi, Fred and Yiga, Peter and Mukasa, Barbara and Ogwok, Patrick and Van der Schueren, Bart and Matthys, Christophe	Switzerland	https://dx.doi.org/10.3389/fnut.2022.976744 PT - Journal Article	Did not meet inclusion criteria
141	Medication Adherence and Blood Pressure Control Among Hypertensive Outpatients Attending a Tertiary Cardiovascular Hospital in Tanzania: A Cross-Sectional Study.	2022	Integrated blood pressure control	Pallangyo, Pedro and Komba, Makrina and Mkojera, Zabella S and Kisenge, Peter R and Bhalia, Smita and Mayala, Henry and Kifai, Engerasiya and Richard, Mwinyipembe K and Khanbhai, Khuzeima and Wibonela, Salma and Millinga, Jalack and Yeyeye, Robert and Njau, Nelson F and Odemary, Thadei K and Janabi, Mohamed	New Zealand	https://dx.doi.org/10.2147/IBPC.S374674 PT - Journal Article	Did not meet inclusion criteria
142	Prevalence of modifiable cardiovascular risk factors among undergraduate students in Kano Nigeria: A need for action.	2022	Journal of Taibah University Medical Sciences	Mukhtar, Isyaku G and Abdullahi, Abdulkarim T and Muhammad, Sumayyah M and Sabiu, Nafisa H and Salisu, Ahmed I	Saudi Arabia	https://dx.doi.org/10.1016/j.jtumed.2021.10.013 PT - Journal Article	Did not meet inclusion criteria
143	Incidence and characteristics of stroke in Zanzibar-a hospital-based prospective study in a low-income island population.	2022	Frontiers in neurology	Jorgensen, Jutta M Adelin and Christensen, Dirk Lund and Nielsen, Karoline Kragelund and Sadiq, Halima Saleh and Khan, Muhammad Yusuf and Jusabani, Ahmed M and Walker, Richard	Switzerland	https://dx.doi.org/10.3389/fneur.2022.931915 PT - Journal Article	Did not meet inclusion criteria
144	The Role of the Integrated District Hospital Based Non Communicable Diseases' Clinics in Cardiovascular Disease Control: Preliminary Data from Rwanda.	2022	Diabetes, metabolic syndrome and obesity : targets and therapy	Kabakambira, Jean Damascene and Shumbusho, Patrick and Mujawamariya, Gisele and Rutagengwa, William and Twagirumukiza, Marc	New Zealand	https://dx.doi.org/10.2147/DMSO.S348031 PT - Journal Article	Did not meet inclusion criteria
145	Clustered cardiovascular disease risk among children aged 8-13 years from lower socioeconomic schools in Gqeberha, South Africa.	2022	BMJ open sport & exercise medicine	Dolley, Danielle and Walter, Cheryl and du Randt, Rosa and Puhse, Uwe and Bosma, Jacob and Aerts, Ann and Adams, Larissa and Arnaiz, Patricia and Degen, Jan and Gall, Stefanie and Joubert, Nandi and Muller, Ivan and Nienaber, Madeleine and Nqweniso, Felicitas and Seelig, Harald and Steinmann, Peter and Utzinger, Jurg and Gerber, Markus	England	https://dx.doi.org/10.1136/bmjsem-2022-001336 PT - Journal Article	Did not meet inclusion criteria
146	Magnitude of central obesity and associated factors among adults working in government offices in Bedele town, Buno Bedele zone, Southwest Ethiopia.	2022	SAGE open medicine	Tefera, Workineh and Shuremu, Muluneh and Tadelle, Amanuel and Abdissa, Daba and Banjaw, Zelalem	England	https://dx.doi.org/10.1177/20503121221105993 PT - Journal Article	Did not meet inclusion criteria
147	Hypertension and Its Associated Factors Among Long-Distance Truck Drivers in Ethiopia.	2022	Integrated blood pressure control	Rike, Mohammed Ebrahim and Diress, Mengistie and Dagnew, Baye and Getnet, Mihret and Hasano Kebalo, Abbul and Sinamaw, Derese and Solomon, Damtew and Akalu, Yonas	New Zealand	https://dx.doi.org/10.2147/IBPC.S361789 PT - Journal Article	Did not meet inclusion criteria
148	How alcohol and/or tobacco use and raised glycemia are associated with oral hygiene practices among Burkinabe adults: Evidence from the first national non-communicable disease risk factors survey.	2022	Preventive medicine reports	Diendere, Jeoffray and Bosu, William Kofi and Ouedraogo, Wend-Lasida Richard and Ouattara, Seydou and Konsem, Tarcissus and Zeba, Augustin Nawidimbasba and Kouanda, Seni	United States	https://dx.doi.org/10.1016/j.pmedr.2022.101854 PT - Journal Article	Did not meet inclusion criteria
149	An evaluation of the structure and process of stroke rehabilitation in primary, secondary and tertiary hospitals in Ghana.	2022	The South African journal of physiotherapy	Mohammed, Tawagidu and Nyante, Gifty G and Mothabeng, Diphale J	South Africa	https://dx.doi.org/10.4102/sajp.v78i1.1637 PT - Journal Article	Did not meet inclusion criteria
150	Hypertension and Associated Risk Factors Among the Sudanese Banking Sector in River Nile State: A Descriptive Cross-Sectional Study.	2022	Cureus	Khaild, Sufian M and Taha, Ziryab I and Ali, Ommama I and Mohammed, Mohammed H and Abdelhai, Yassein and William, Jimmy	United States	https://dx.doi.org/10.7759/cureus.24770 PT - Journal Article	Did not meet inclusion criteria
151	Non-Communicable Disease Risk Factors Among Caregivers of Patients Attending a Tertiary Cardiovascular Hospital in Tanzania.	2022	International journal of general medicine	Pallangyo, Pedro and Komba, Makrina and Mkojera, Zabella S and Mayala, Henry A and Bhalia, Smita V and Millinga, Jalack and Wibonela, Salma and Swai, Gudila and Minja, Dickson A and Janabi, Mohamed	New Zealand	https://dx.doi.org/10.2147/IJGM.S364392 PT - Journal Article	Did not meet inclusion criteria
152	Unmet need for contraception and associated factors among women with cardiovascular disease having follow-up at Saint Paul's Hospital Millennium Medical College, Addis Ababa, Ethiopia: a cross-sectional study.	2022	Contraception and reproductive medicine	Mechal, Negalign and Negash, Mustefa and Bizuneh, Hailemichael and Abubeker, Ferid A	England	https://dx.doi.org/10.1186/s40834-022-00173-0 PT - Journal Article	Did not meet inclusion criteria
153	Stroke Related Knowledge, Prevention Practices and Associated Factors Among Hypertensive Patients at University of Gondar Comprehensive Specialized Hospital, Northwest Ethiopia, 2021.	2022	Frontiers in neurology	Woldetsadik, Fkrte Kebede and Kassa, Tesfa and Bilchut, Workagegnehu Hailu and Kibret, Alemu Kassaw and Guadie, Yisak Girma and Eriku, Getachew Azeze	Switzerland	https://dx.doi.org/10.3389/fneur.2022.839879 PT - Journal Article	Did not meet inclusion criteria
154	Challenges of Anticoagulation Management Service and Need of Establishing Pharmacist-Led Anticoagulation Clinic in Tertiary Care Teaching Hospital, Ethiopia: A Qualitative Study.	2022	Journal of multidisciplinary healthcare	Tadesse, Tamrat Assefa and Abiye, Alfoalem Araba and Endale, Sisay and Yadeta, Dejuma and Chelkeba, Legese and Fenta, Teferi Gedif	New Zealand	https://dx.doi.org/10.2147/JMDH.S359558 PT - Journal Article	Did not meet inclusion criteria
155	Current knowledge and practice of post-stroke unilateral spatial neglect rehabilitation: A cross-sectional survey of South African neurorehabilitation physiotherapists.	2022	The South African journal of physiotherapy	Umeonwuka, Chuka I and Roos, Ronel and Ntsiea, Veronica	South Africa	https://dx.doi.org/10.4102/sajp.v78i1.1624 PT - Journal Article	Did not meet inclusion criteria
156	Biomarkers and Prevalence of Cardiometabolic Syndrome Among People Living With HIV/AIDS, Addis Ababa, Ethiopia: A Hospital-Based Study.	2022	Clinical medicine insights. Endocrinology and diabetes	Woldu, Minyahil and Minzi, Omary and Shibeshi, Workineh and Shewaamare, Aster and Engidawork, Ephrem	United States	https://dx.doi.org/10.1177/11795514221078029 PT - Journal Article	Did not meet inclusion criteria
157	Rhinocerebral mucormycosis in a diabetes type 2 patient: A fatal case report from northern Tanzania.	2022	SAGE open medical case reports	Chussi, Desderius Celestine and Kayuza, Michael and Magwizi, Marco and Shija, Peter and Sadiq, Adnan and Amsi, Patrick and Katundu, Denis and Mtenga, Philbert	England	https://dx.doi.org/10.1177/2050313X221078721 PT - Case Reports	Did not meet inclusion criteria
158	Multicenter Cross-Sectional Study on Perceptions and Roles of Community Pharmacists in the Prevention and Management of Cardiovascular Disorders in Northwest Ethiopia.	2022	Integrated pharmacy research & practice	Sendekie, Ashenafi Kibret and Netere, Adeladlew Kassie	New Zealand	https://dx.doi.org/10.2147/IPRP.S348260 PT - Journal Article	Did not meet inclusion criteria
159	Polypharmacy and the occurrence of potential drug-drug interactions among geriatric patients at the outpatient pharmacy department of a regional hospital in Durban, South Africa.	2022	Journal of pharmaceutical policy and practice	Bojuwoye, Adetola Olaniyi and Suleman, Fatima and Perumal-Pillay, Velisha Ann	England	https://dx.doi.org/10.1186/s40545-021-00401-z PT - Journal Article	Did not meet inclusion criteria
160	Bibliometric Analysis of HIV and Exercise Literature based on Scientific Studies from 1990-2020.	2021	Iranian journal of public health	Kose, Elif and Seyman, Derya and Sarigul-Yildirim, Figen and Yerlisu-Lapa, Tennur and Tercan-Kaas, Evren	Iran	https://dx.doi.org/10.18502/ijph.v50i12.7923 PT - Journal Article, Review	Did not meet inclusion criteria
161	The Prevalence and Associated Factors of Hypertension among HIV Patients.	2021	International journal of hypertension	Mbuthia, Grace Wambura and Magutah, Karani and McGarvey, Stephen T	United States	https://dx.doi.org/10.1155/2021/5544916 PT - Journal Article	Did not meet inclusion criteria
162	Lipid and Lipoprotein Profile in HIV-Infected and Non-Infected Diabetic Patients: A Comparative Cross-Sectional Study Design, Southwest Ethiopia.	2021	HIV/AIDS (Auckland, N.Z.)	Woyesa, Shiferaw and Mamo, Aklilu and Mekonnen, Zeleke and Abebe, Gemeda and Gudina, Esayas Kebede and Milkesa, Tesfaye	New Zealand	https://dx.doi.org/10.2147/HIV.S339539 PT - Journal Article	Did not meet inclusion criteria
163	Acute Colonic Pseudo-Obstruction in Severe Falciparum Malaria: A Case Report.	2021	Journal of medical cases	Yao, Peng Fei and Zhang, Peng Jiang and Dong, He and Sun, Yang	Canada	https://dx.doi.org/10.14740/jmc3801 PT - Case Reports	Did not meet inclusion criteria
164	A Case of William's Syndrome in a Ugandan Child: A Feasible Diagnosis Even in a Low-Resource Setting.	2021	Children (Basel, Switzerland)	Mapelli, Massimo and Zagni, Paola and Calbi, Valeria and Twalib, Aliku and Ferrara, Roberto and Agostoni, Piergiuseppe	Switzerland	https://dx.doi.org/10.3390/children8121192 PT - Case Reports	Did not meet inclusion criteria
165	Management, survival, and predictors of mortality among hospitalized heart failure patients at Debre Markos comprehensive specialized hospital, Northwest Ethiopia: Prospective cohort study.	2021	SAGE open medicine	Kebe, Bekalu and Getachew, Melese and Molla, Yalew and Bahiru, Bereket and Dessie, Bekalu	England	https://dx.doi.org/10.1177/20503121211057336 PT - Journal Article	Did not meet inclusion criteria
166	The potential role of plantains, moringa, plantain-moringa combined diets, and other plant-based dietary patterns in controlling glycaemia among T2DM persons, a hospital based cross sectional survey in Ghana.	2021	Journal of diabetes and metabolic disorders	Doglikuu, Be-Ikuu Dominic and Abubakari, Abdulai and Yaseri, Mehdi and Shakibazadeh, Elham and Djazayery, Abolghassem and Mirzaei, Khadijeh	Switzerland	https://dx.doi.org/10.1007/s40200-021-00896-y PT - Journal Article	Did not meet inclusion criteria
167	Clinical Pharmacist's Intervention to Improve Medication Titration for Heart Failure: First Experience from Sudan.	2021	Integrated pharmacy research & practice	Ahmed, Kannan O and Taj Eldin, Imad and Yousif, Mirghani and Albarraq, Ahmed A and Yousef, Bashir A and Ahmed, Nasrein and Babiker, Anas	New Zealand	https://dx.doi.org/10.2147/IPRP.S341621 PT - Journal Article	Full text review
168	Drug-Related Problems Among Ambulatory Heart Failure Patients on Follow-Up at Debre Berhan Comprehensive Specialized Hospital, Ethiopia.	2021	Therapeutics and clinical risk management	Tsige, Abate Wondesen and Yikna, Berhan Begashaw and Altaye, Birhanetensay Masresha	New Zealand	https://dx.doi.org/10.2147/TCRM.S337256 PT - Journal Article	Did not meet inclusion criteria
169	Metabolic syndrome and associated factors among severely ill psychiatric and non-psychiatric patients: a comparative cross-sectional study in Eastern Ethiopia.	2021	Diabetology & metabolic syndrome	Fentie, Dilnessa and Derese, Tariku and Yazie, Bekele and Getachew, Yibeltal	England	https://dx.doi.org/10.1186/s13098-021-00750-4 PT - Journal Article	Did not meet inclusion criteria
170	Barriers to Diabetes Patients' Self-Care Practices in Eastern Ethiopia: A Qualitative Study from the Health Care Providers Perspective.	2021	Diabetes, metabolic syndrome and obesity : targets and therapy	Letta, Shiferaw and Aga, Fekadu and Yadeta, Tesfaye Assebe and Geda, Biftu and Dessie, Yadeta	New Zealand	https://dx.doi.org/10.2147/DMSO.S335731 PT - Journal Article	Did not meet inclusion criteria
171	Effect of community-based lifestyle education intervention to reduce cardiovascular diseases risk factors among vulnerable population in Dodoma city, Tanzania: a cluster randomized controlled trial study protocol.	2021	Biology methods & protocols	Gibore, Nyasiro S and Munyogwa, Mariam J and Ng'weshemi, Secilia K and Gesase, Ainory P	England	https://dx.doi.org/10.1093/biomethods/bpab019 PT - Journal Article	Did not meet inclusion criteria
172	Children with Poor Motor Skills Have Lower Health-Related Fitness Compared to Typically Developing Children.	2021	Children (Basel, Switzerland)	Denysschen, Marisja and Coetzee, Dane and Smits-Engelsman, Bouwien C M	Switzerland	https://dx.doi.org/10.3390/children8100867 PT - Journal Article	Did not meet inclusion criteria
173	Association between hypertension, obesity and dietary intake in post-menopausal women from rural Zambian communities.	2021	Health SA = SA Gesondheid	Chalwe, Joseph M and Mukherjee, Upasana and Grobler, Christa and Mbambara, Saidon H and Oldewage-Theron, Wilna	South Africa	https://dx.doi.org/10.4102/hsag.v26i0.1496 PT - Journal Article	Did not meet inclusion criteria
174	Healthcare professionals' knowledge of modifiable stroke risk factors: A cross-sectional questionnaire survey in greater Gaborone, Botswana.	2021	eNeurologicalSci	Ookeditse, Ookeditse and Motswakadikgwa, Thusego R and Ookeditse, Kebadiretse K and Masilo, Gosiame and Bogatsu, Yaone and Lekobe, Baleufi C and Mosepele, Mosepele and Schirmer, Henrik and Johnsen, Stein H	Netherlands	https://dx.doi.org/10.1016/j.ensci.2021.100365 PT - Journal Article	Did not meet inclusion criteria
175	Development of a Mobile Application Platform for Self-Management of Obesity Using Artificial Intelligence Techniques.	2021	International journal of telemedicine and applications	Sefa-Yeboah, Sylvester M and Osei Annor, Kwabena and Koomson, Valencia J and Saalia, Firibu K and Steiner-Asiedu, Matilda and Mills, Godfrey A	Egypt	https://dx.doi.org/10.1155/2021/6624057 PT - Journal Article	Did not meet inclusion criteria
176	Stakeholder perspectives to inform adaptation of a hypertension treatment program in primary healthcare centers in the Federal Capital Territory, Nigeria: a qualitative study.	2021	Implementation science communications	Okoli, Rosemary C B and Shedul, Gabriel and Hirschhorn, Lisa R and Orji, Ikechukwu A and Ojo, Tunde M and Egenti, Nonye and Omitiran, Kasarachi and Akor, Blessing and Baldridge, Abigail S and Huffman, Mark D and Ojji, Dike and Kandula, Namratha R	England	https://dx.doi.org/10.1186/s43058-021-00197-8 PT - Journal Article	Did not meet inclusion criteria
177	Prevalence and predictors of dyslipidemia among hypertensive patients in Lumame Primary Hospital, Amhara, Ethiopia: A cross-sectional study.	2021	Metabolism open	Kifle, Zemene Demelash and Alehegn, Agumas Alemu and Adugna, Meaza and Bayleyegn, Biruk	England	https://dx.doi.org/10.1016/j.metop.2021.100108 PT - Journal Article	Did not meet inclusion criteria
178	Knowledge of and attitudes toward health and cardiovascular disease risk factors among firefighters in Cape Town, South Africa.	2021	Journal of public health research	Ras, Jaron and Mosie, Duncan and Strauss, Matthew and Leach, Lloyd	United States	https://dx.doi.org/10.4081/jphr.2021.2307 PT - Journal Article	Did not meet inclusion criteria
179	Behavioral and Sociodemographic Determinants of Hypertension and Its Burden among Bank Employees in Metropolitan Cities of Amhara Regional State, Ethiopia.	2021	International journal of hypertension	Shitu, Kegnie and Kassie, Ayenew	United States	https://dx.doi.org/10.1155/2021/6616473 PT - Journal Article	Did not meet inclusion criteria
180	Evaluation of Three-Dimensional Conformal Radiotherapy and Intensity Modulated Radiotherapy Techniques for Left Breast Post-Mastectomy Patients: Our Experience in Nigerian Sovereign Investment Authority-Lagos University Teaching Hospital Cancer Center, South-West Nigeria.	2021	European journal of breast health	Adeneye, Samuel and Akpochafor, Michael and Adegboyega, Bolanle and Alabi, Adewumi and Adedewe, Nusirat and Joseph, Adedayo and Fatiregun, Omolara and Omojola, Akintayo and Adebayo, Abe and Oluwadara, Esther	Turkey	https://dx.doi.org/10.4274/ejbh.galenos.2021.6357 PT - Journal Article	Did not meet inclusion criteria
181	Hydroxychloroquine and Azithromycin Treatment of Hospitalized Patients Infected with SARS-CoV-2 in Senegal from March to October 2020.	2021	Journal of clinical medicine	Taieb, Fabien and Mbaye, Khardiata Diallo and Tall, Billo and Lakhe, Ndeye Aissatou and Talla, Cheikh and Thioub, Daouda and Ndoye, Amadou Moustapha and Ka, Daye and Gaye, Aboubacry and Cisse Diallo, Viviane Marie-Pierre and Dia, Ndongo and Ba, Pape Samba and Cisse, Mamadou and Diop, Moustapha and Diagne, Cheikh Tidiane and Fortes, Louise and Diop, Mamadou and Fall, Ndeye Maguette and Sarr, Fatou…	Switzerland	https://dx.doi.org/10.3390/jcm10132954 PT - Journal Article	Did not meet inclusion criteria
182	Hematological parameters abnormalities and associated factors in HIV-positive adults before and after highly active antiretroviral treatment in Goba Referral Hospital, southeast Ethiopia: A cross-sectional study.	2021	SAGE open medicine	Duguma, Negesso and Tesfaye Kiya, Girum and Adissu Maleko, Wondimagegn and Bimerew, Lealem Gedefaw	England	https://dx.doi.org/10.1177/20503121211020175 PT - Journal Article	Did not meet inclusion criteria
183	Predictors of Poor Plasma Glucose Maintenance in Type II Diabetic People with Ophthalmic Complication: The Case of Dessie Hospitals in Ethiopia.	2021	Diabetes, metabolic syndrome and obesity : targets and therapy	Abdu Seid, Mohammed and Dagnew, Baye	New Zealand	https://dx.doi.org/10.2147/DMSO.S291674 PT - Journal Article	Did not meet inclusion criteria
184	Prevalence and Associated Factors of Dyslipidemia Among Psychiatric Patients on Antipsychotic Treatment at Hawassa University Comprehensive Specialized Hospital.	2021	Nutrition and metabolic insights	Hirigo, Agete Tadewos and Teshome, Tesfaye and Abera Gitore, Wondwossen and Worku, Endale	United States	https://dx.doi.org/10.1177/11786388211016842 PT - Journal Article	Did not meet inclusion criteria
185	Assessment of cardiovascular disease risks using Framingham risk scores (FRS) in HIV-positive and HIV-negative older adults in South Africa.	2021	Preventive medicine reports	Nyirenda, Makandwe	United States	https://dx.doi.org/10.1016/j.pmedr.2021.101352 PT - Journal Article	Did not meet inclusion criteria
186	Incidence of Diabetic Retinopathy and Its Predictors Among Newly Diagnosed Type 1 and Type 2 Diabetic Patients: A Retrospective Follow-up Study at Tertiary Health-care Setting of Ethiopia.	2021	Diabetes, metabolic syndrome and obesity : targets and therapy	Debele, Gebiso Roba and Kanfe, Shuma Gosha and Weldesenbet, Adisu Birhanu and Ayana, Galana Mamo and Jifar, Wakuma Wakene and Raru, Temam Beshir	New Zealand	https://dx.doi.org/10.2147/DMSO.S300373 PT - Journal Article	Did not meet inclusion criteria
187	Enhancing the use of computed tomography and cardiac catheterization angiography in Zambia: A project report on a global extension of medical technology in Japan.	2021	Global health & medicine	Kono, Yuzuru and Shimizu, Eiichi and Matsunaga, Futoshi and Egami, Yuriko and Yoneda, Kohei and Sakamoto, Kayo and Mubita, Muwindwa and Sichizya, Veronica Sunkutu and Wakamatsu, Kazuyuki and Terashima, Misato and Fujita, Noriko	Japan	https://dx.doi.org/10.35772/ghm.2020.01107 PT - Journal Article	Did not meet inclusion criteria
188	Prevalence of Metabolic Syndrome and Factors Associated With It Among Adults of West Gojjam: A Community-Based Cross-Sectional Study.	2021	Diabetes, metabolic syndrome and obesity : targets and therapy	Walle, Bizuayehu and Reba, Kidist and Debela, Yamrot and Tadele, Kassahun and Biadglegne, Fantahun and Gutema, Hordofa	New Zealand	https://dx.doi.org/10.2147/DMSO.S295451 PT - Journal Article	Did not meet inclusion criteria
189	Thinking Outside Malaria: A Rare Case of Disseminated Cysticercosis With Cardiopulmonary Involvement From Urban Tanzania.	2021	Cureus	Lyimo, Frederick R and Jusabani, Ahmed M and Makungu, Hilda and Mtolera, Maria and Surani, Salim	United States	https://dx.doi.org/10.7759/cureus.12851 PT - Case Reports	Did not meet inclusion criteria
190	Adherence to Self-Care Practices and Associated Factors Among Outpatient Adult Heart Failure Patients Attending a Cardiac Center in Addis Ababa, Ethiopia in 2020.	2021	Patient preference and adherence	Tegegn, Bethlehem Wube and Hussien, Wondwossen Yimam and Abebe, Afework Edmealem and Gebre, Mulugeta W/Selassie	New Zealand	https://dx.doi.org/10.2147/PPA.S293121 PT - Journal Article	Did not meet inclusion criteria
191	Penile ring entrapment and strangulation: A case report at Kampala International University Teaching Hospital in Western Uganda.	2021	International journal of surgery case reports	Kyomukama, Lauben Amagara and Ssebuufu, Robinson and Wani, Shaban Abdullah and Waziri, Musa Abbas and Lule, Herman	Netherlands	https://dx.doi.org/10.1016/j.ijscr.2020.09.080 PT - Case Reports	Did not meet inclusion criteria
192	Bloody tricuspid stenosis: case report of an uncommon cause of haemoptysis.	2021	European heart journal. Case reports	Trombara, Filippo and Bergonti, Marco and Toscano, Olga and Dalla Cia, Alessia and Assanelli, Emilio M and Polvani, Gianluca and Bartorelli, Antonio L	England	https://dx.doi.org/10.1093/ehjcr/ytaa537 PT - Journal Article	Did not meet inclusion criteria
193	Diagnostic implications and inpatient mortality related to tuberculosis at Jimma Medical Center, southwest Ethiopia.	2021	Journal of clinical tuberculosis and other mycobacterial diseases	Kebede, Wakjira and Gudina, Esayas Kebede and Balay, Getu and Abebe, Gemeda	England	https://dx.doi.org/10.1016/j.jctube.2021.100220 PT - Journal Article	Did not meet inclusion criteria
194	Risk Factors and Prevalence of Dilated Cardiomyopathy in Sub-Saharan Africa: Protocol for a Systematic Review.	2021	JMIR research protocols	Fundikira, Lulu Said and Chillo, Pilly and van Laake, Linda W and Mutagaywa, Reuben Kato and Schmidt, Amand Floriaan and Kamuhabwa, Appolinary and Kwesigabo, Gideon and Asselbergs, Folkert W	Canada	https://dx.doi.org/10.2196/18229 PT - Journal Article	Did not meet inclusion criteria
195	Low prevalence of atrial fibrillation in ischaemic stroke: Underestimating a modifiable risk factor.	2021	African journal of emergency medicine : Revue africaine de la medecine d'urgence	Mayet, Mohammed and Vallabh, Kamil and Hendrikse, Clint	Netherlands	https://dx.doi.org/10.1016/j.afjem.2020.10.013 PT - Journal Article	Did not meet inclusion criteria
196	Patterns and outcomes of admissions to the medical acute care unit of a tertiary teaching hospital in South Africa.	2021	African journal of emergency medicine : Revue africaine de la medecine d'urgence	Khan, Uzma and Menezes, Colin N and Govind, Nimmisha	Netherlands	https://dx.doi.org/10.1016/j.afjem.2020.11.006 PT - Journal Article	Did not meet inclusion criteria
197	Awareness and attitude of final year students towards the learning and practice of cardiopulmonary resuscitation at the University of Ibadan in Nigeria.	2021	African journal of emergency medicine : Revue africaine de la medecine d'urgence	Adewale, Boluwatife Adeleye and Aigbonoga, Daniel Ehis and Akintayo, Abiodun David and Aremu, Peter Seyi and Azeez, Oluwaseun Akinola and Olawuwo, Suliyat Dolapo and Adeleke, Joshua Damilare and Kazeem, Oluwatobi Simeon and Okojie, Eghonghon and Oguntoye, Richard Ayobami	Netherlands	https://dx.doi.org/10.1016/j.afjem.2020.09.019 PT - Journal Article	Did not meet inclusion criteria
198	Magnitude of Overweight, Obesity and Insufficient Physical Sports Activities Among Secondary School Students in Kinondoni Municipal, Dar es Salaam.	2020	The East African health research journal	Kalabamu, Florence Salvatory and Msengi, George and Mkopi, Namala	Burundi	https://dx.doi.org/10.24248/eahrj.v4i2.640 PT - Journal Article	Did not meet inclusion criteria
199	Factors associated with noncompliance of sodium restriction in hypertensive and heart failure patients at the National Hospital of Cotonou, Benin.	2020	Journal of public health in Africa	Azandjeme, Colette Sylvie and Sossa, Charles-Jerome and Hounkponou, Murielle Eliane and Ahanhanzo-Glele, Yolaine and Sodabi, Basilia and Mizehoun, Carmelle and Darboux, Aymeric and Houenassi, Martin	Italy	https://dx.doi.org/10.4081/jphia.2020.1303 PT - Journal Article	Did not meet inclusion criteria
200	Determinants of Statin Initiation Among Adult Diabetic Patients in Bonga, Ethiopia.	2020	Diabetes, metabolic syndrome and obesity : targets and therapy	Kebede Zelalem, Bezie and Feyisa, Desalegn	New Zealand	https://dx.doi.org/10.2147/DMSO.S283993 PT - Journal Article	Did not meet inclusion criteria
201	Factors Related to Maternal Adverse Outcomes in Pregnant Women with Cardiac Disease in Low-resource Settings.	2020	European cardiology	Poli, Philippe Amubuomombe and Orang'o, Elkanah Omenge and Mwangi, Ann and Barasa, Felix Ayub	England	https://dx.doi.org/10.15420/ecr.2020.04 PT - Journal Article, Review	Did not meet inclusion criteria
202	Dyslipidemia and Its Associated Risk Factors Among Adult Type-2 Diabetic Patients at Jimma University Medical Center, Jimma, Southwest Ethiopia.	2020	Diabetes, metabolic syndrome and obesity : targets and therapy	Haile, Kassahun and Timerga, Abebe	New Zealand	https://dx.doi.org/10.2147/DMSO.S283171 PT - Journal Article	Did not meet inclusion criteria
203	Physical activity, diet and quality of life during mandatory (COVID-19) quarantine following repatriation.	2020	SAGE open medical case reports	Gradidge, Philippe Jean-Luc and Kruger, Herculina Salome	England	https://dx.doi.org/10.1177/2050313X20972508 PT - Case Reports	Did not meet inclusion criteria
204	Prevalence and sex-specific patterns of metabolic syndrome in rural Uganda.	2020	BMJ nutrition, prevention & health	Ben-Yacov, Limor and Ainembabazi, Pearl and Stark, Aliza Hannah and Kizito, Samuel and Bahendeka, Silver	England	https://dx.doi.org/10.1136/bmjnph-2019-000050 PT - Journal Article	Did not meet inclusion criteria
205	Risk factors, clinical outcomes and predictors of stroke mortality in Sierra Leoneans: A retrospective hospital cohort study.	2020	Annals of medicine and surgery (2012)	Russell, James B W and Charles, Elijah and Conteh, Victor and Lisk, Durodami R	England	https://dx.doi.org/10.1016/j.amsu.2020.10.060 PT - Journal Article	Did not meet inclusion criteria
206	Magnitude of Hypertension and Associated Factors Among Human Immunodeficiency Virus Positive Adults Receiving Anti-Retroviral Therapy at Debre Markos Referral Hospital, Northwest, Ethiopia.	2020	HIV/AIDS (Auckland, N.Z.)	Sewale, Yihenew and Afenigus, Abebe Dilie and Haile, Dessalegn and Shiferaw, Wondimeneh Shibabaw	New Zealand	https://dx.doi.org/10.2147/HIV.S280630 PT - Journal Article	Did not meet inclusion criteria
207	Effects of maximal strength training on bone mineral density in people living with HIV and receiving anti-retroviral therapy: a pilot study.	2020	BMC sports science, medicine & rehabilitation	Chisati, Enock M and Constantinou, Demitri and Lampiao, Fanuel	England	https://dx.doi.org/10.1186/s13102-020-00216-6 PT - Journal Article	Did not meet inclusion criteria
208	Factors associated with stroke survivors' inconsistent uptake of physiotherapy interventions at Turton Community Health Centre, KwaZulu-Natal.	2020	The South African journal of physiotherapy	Mlambo, Ntombifuthi and Hlongwana, Khumbulani	South Africa	https://dx.doi.org/10.4102/sajp.v76i1.1475 PT - Journal Article	Did not meet inclusion criteria
209	Profile and opinion of people with disability with respect to adapted physical activity participation in Ethiopia.	2020	African journal of disability	Basha, Getachew K and van Heerden, Hendrik J	South Africa	https://dx.doi.org/10.4102/ajod.v9i0.657 PT - Journal Article	Did not meet inclusion criteria
210	Sedentariness and Back Health in Western Cape Primary School Students: Protocol for a Pragmatic Stepped-Wedge Feasibility Randomized Controlled Trial.	2020	JMIR research protocols	Fisher, Dominic and Louw, Quinette and Thabane, Lehana	Canada	https://dx.doi.org/10.2196/18522 PT - Journal Article	Did not meet inclusion criteria
211	Effect of Health Education on Healthy Nutrition and Physical Activity among Female Teachers Aged 40-60 Years in Asmara, Eritrea: A Quasiexperimental Study.	2020	Journal of nutrition and metabolism	Gebretatyos, Helen and Amanuel, Soliana and Ghirmai, Lidia and Gebreyohannes, Ghidey and Tesfamariam, Eyasu H	United States	https://dx.doi.org/10.1155/2020/5721053 PT - Journal Article	Did not meet inclusion criteria
212	Association between physical activity, cardiorespiratory fitness and clustered cardiovascular risk in South African children from disadvantaged communities: results from a cross-sectional study.	2020	BMJ open sport & exercise medicine	Muller, Ivan and Walter, Cheryl and Du Randt, Rosa and Aerts, Ann and Adams, Larissa and Degen, Jan and Gall, Stefanie and Joubert, Nandi and Nqweniso, Siphesihle and Des Rosiers, Sarah and Smith, Danielle and Seelig, Harald and Steinmann, Peter and Wadhwani, Christina and Probst-Hensch, Nicole and Utzinger, Jurg and Puhse, Uwe and Gerber, Markus	England	https://dx.doi.org/10.1136/bmjsem-2020-000823 PT - Journal Article	Did not meet inclusion criteria
213	The magnitude of undiagnosed diabetes and Hypertension among adult psychiatric patients receiving antipsychotic treatment.	2020	Diabetology & metabolic syndrome	Hirigo, Agete Tadewos and Teshome, Tesfaye	England	https://dx.doi.org/10.1186/s13098-020-00588-2 PT - Journal Article	Did not meet inclusion criteria
214	Prevalence and aetiology of moderate and severe thrombocytopenia in a tertiary and quaternary centre in KwaZulu-Natal.	2020	African journal of laboratory medicine	Jali, Ayanda G P and Nkambule, Bongani B	South Africa	https://dx.doi.org/10.4102/ajlm.v9i1.799 PT - Journal Article	Did not meet inclusion criteria
215	Effect of a 12-week training program on the anthropometric and physiological profiles of some participants registered in a fitness center in Douala, Cameroon.	2020	Journal of exercise rehabilitation	Ndemba, Peguy Brice Assomo and Ayina, Clarisse Noel Ayina and Guessogo, Wiliam Richard and Ndongo, Jerson Mekoulou and Kamnang, Rita Ornella Ghontchouang and Lele, Claude Elysee Bika and Mandengue, Samuel Honore and Etoundi-Ngoa, Laurent Serge and Temfemo, Abdou	Korea (South)	https://dx.doi.org/10.12965/jer.2040340.170 PT - Journal Article	Did not meet inclusion criteria
216	Incidence of recreational sports-related sudden cardiac arrest in participants over age 12 in a general African population.	2020	BMJ open sport & exercise medicine	Tchanana, Gladys M K and Ngantcha, Marcus and Yuyun, Matthew F and Ajijola, Olujimi A and Mbouh, Samuel and Tchameni, Steve C T and Suliman, Ahmed and Bonny, Aime	England	https://dx.doi.org/10.1136/bmjsem-2019-000706 PT - Journal Article	Did not meet inclusion criteria
217	Borassus aethiopum-Fortified Bread Reduces Metabolic Risk Factors among Cardiovascular Disease Outpatients at 37 Military Hospital, Accra: A Pilot Study.	2020	International journal of food science	Apprey, Charles and Peprah, Marian and Annan, Reginald Adjetey and Tandoh, Marina A and Asamoah-Boakye, Odeafo	United States	https://dx.doi.org/10.1155/2020/2379061 PT - Journal Article	Did not meet inclusion criteria
218	Clustering of Elevated Blood Pressure, Elevated Blood Glucose, and Abdominal Obesity Among Adults in Dire Dawa: A Community-Based Cross-Sectional Study.	2020	Diabetes, metabolic syndrome and obesity : targets and therapy	Mengesha, Melkamu Merid and Ayele, Behailu Hawulte and Beyene, Addisu Shunu and Roba, Hirbo Shore	New Zealand	https://dx.doi.org/10.2147/DMSO.S250594 PT - Journal Article	Did not meet inclusion criteria
219	The Exercise, Arterial Modulation and Nutrition in Youth South Africa Study (ExAMIN Youth SA).	2020	Frontiers in pediatrics	Kruger, Ruan and Monyeki, Makama Andries and Schutte, Aletta Elisabeth and Smith, Wayne and Mels, Catharina Martha Cornelia and Kruger, Herculina Salome and Pienaar, Anita Elizabeth and Gafane-Matemane, Lebo Francina and Breet, Yolandi and Lammertyn, Leandi and Mokwatsi, Gontse Gratitude and Kruger, Ankebe and Deacon, Elmari and Hanssen, Henner	Switzerland	https://dx.doi.org/10.3389/fped.2020.00212 PT - Journal Article	Did not meet inclusion criteria
220	Blood Pressure Indices and Associated Risk Factors in a Rural West African Adult Population: Insights from an AWI-Gen Substudy in Ghana.	2020	International journal of hypertension	Agongo, Godfred and Nonterah, Engelbert A and Amenga-Etego, Lucas and Debpuur, Cornelius and Kaburise, Michael B and Ali, Stuart A and Crowther, Nigel J and Ramsay, Michele and Oduro, Abraham R	United States	https://dx.doi.org/10.1155/2020/4549031 PT - Journal Article	Did not meet inclusion criteria
221	Magnitude of Obesity/Overweight and Its Associated Factors Among HIV/AIDS Patients on Antiretroviral Therapy in Jimma Zone Hospitals, South West Ethiopia: Hospital-Based Cross-Sectional Study.	2020	Diabetes, metabolic syndrome and obesity : targets and therapy	Yitbarek, Getachew Yideg and Engidaw, Melaku Tadege and Ayele, Belete Achamyelew and Tiruneh, Sofonyas Abebaw and Alamir, Melkamu Tilahun	New Zealand	https://dx.doi.org/10.2147/DMSO.S247221 PT - Journal Article	Did not meet inclusion criteria
222	Overweight/obesity and associated cardiovascular risk factors in sub-Saharan African children and adolescents: a scoping review.	2020	International journal of pediatric endocrinology	Choukem, Simeon-Pierre and Tochie, Joel Noutakdie and Sibetcheu, Aurelie T and Nansseu, Jobert Richie and Hamilton-Shield, Julian P	England	https://dx.doi.org/10.1186/s13633-020-0076-7 PT - Journal Article, Review	Did not meet inclusion criteria
223	Prevalence and Associated Factors of Metabolic Syndrome Among Patients with Severe Mental Illness at Hawassa, Southern-Ethiopia.	2020	Diabetes, metabolic syndrome and obesity : targets and therapy	Teshome, Tesfaye and Kassa, Dejene Hailu and Hirigo, Agete Tadewos	New Zealand	https://dx.doi.org/10.2147/DMSO.S235379 PT - Journal Article	Did not meet inclusion criteria
224	Factors influencing treatment adherence in hypertension and HIV management in South Africa: A comparative literature review.	2022	South African family practice : official journal of the South African Academy of Family Practice/Primary Care	Enslin, Dimitra and Mallya, Prabhakar	South Africa	https://dx.doi.org/10.4102/safp.v64i1.5434 PT - Journal Article, Review	Did not meet inclusion criteria
225	Effect of a one-time financial incentive on linkage to chronic hypertension care in Kenya and Uganda: A randomized controlled trial.	2022	PloS one	Hickey, Matthew D and Owaraganise, Asiphas and Sang, Norton and Opel, Fredrick J and Mugoma, Erick Wafula and Ayieko, James and Kabami, Jane and Chamie, Gabriel and Kakande, Elijah and Petersen, Maya L and Balzer, Laura B and Kamya, Moses R and Havlir, Diane V	United States	https://dx.doi.org/10.1371/journal.pone.0277312 PT - Randomized Controlled Trial, Journal Article, Research Support, N.I.H., Extramural	Did not meet inclusion criteria
226	Factors Associated with the Extent of Coronary Artery Disease and the Attained Outcome of Percutaneous Coronary Intervention at Gesund Cardiac and Medical Center, Addis Ababa, Ethiopia.	2022	Ethiopian journal of health sciences	Shashu, Bekele Alemayehu and Baru, Ararso	Ethiopia	https://dx.doi.org/10.4314/ejhs.v32i3.9 PT - Journal Article, Observational Study	Did not meet inclusion criteria
227	The acceptability of integrated healthcare services for HIV and non-communicable diseases: experiences from patients and healthcare workers in Tanzania.	2022	BMC health services research	Shayo, Elizabeth H and Kivuyo, Sokoine and Seeley, Janet and Bukenya, Dominic and Karoli, Peter and Mfinanga, Sayoki Godfrey and Jaffar, Shabbar and Van Hout, Marie-Claire	England	https://dx.doi.org/10.1186/s12913-022-08065-4 PT - Journal Article, Observational Study	Did not meet inclusion criteria
228	Potential of Egg as Complementary Food to Improve Nutrient Intake and Dietary Diversity.	2022	Nutrients	Faber, Mieke and Malan, Linda and Kruger, Herculina S and Asare, Hannah and Visser, Marina and Mukwevho, Tshiphiri and Ricci, Cristian and Smuts, Cornelius M	Switzerland	https://dx.doi.org/10.3390/nu14163396 PT - Journal Article, Randomized Controlled Trial	Did not meet inclusion criteria
229	Dietary Diversity and its Association with Nutritional Status, Cardiometabolic Risk Factors and Food Choices of Adults at Risk for Type 2 Diabetes Mellitus in Cape Town, South Africa.	2022	Nutrients	Madlala, Samukelisiwe S and Hill, Jillian and Kunneke, Ernesta and Kengne, Andre P and Peer, Nasheeta and Faber, Mieke	Switzerland	https://dx.doi.org/10.3390/nu14153191 PT - Journal Article	Did not meet inclusion criteria
230	The Role of Physical Activity Status in the Relationship between Obesity and Carotid Intima-Media Thickness (CIMT) in Urban South African Teachers: The SABPA Study.	2022	International journal of environmental research and public health	Veldsman, Tamrin and Swanepoel, Mariette and Monyeki, Makama Andries and Brits, Johanna Susanna and Malan, Leone	Switzerland	https://dx.doi.org/10.3390/ijerph19106348 PT - Journal Article, Research Support, Non-U.S. Gov't	Did not meet inclusion criteria
231	A Cross-Sectional Study on Hypertension Medication Adherence in a High-Burden Region in Namibia: Exploring Hypertension Interventions and Validation of the Namibia Hill-Bone Compliance Scale.	2022	International journal of environmental research and public health	Nakwafila, Olivia and Mashamba-Thompson, Tivani and Godi, Anthony and Sartorius, Benn	Switzerland	https://dx.doi.org/10.3390/ijerph19074416 PT - Journal Article	Did not meet inclusion criteria
232	The joint 15th Pan-African Society of Cardiology and Kenya Cardiac Society congress proceedings, 2021.	2022	Cardiovascular journal of Africa	Mbau, Lilian and Mutai, Caroline and Kimeu, Redempta and Karau, Barbara and Mugo, Peter and Mburu, Hazel and Samia, Bernard and Gitura, Bernard and Mathenge, Njambi and Sliwa, Karen and Suliman, Ahmed and Zuhlke, Liesl and Ntsekhe, Mpiko and Barasa, Anders and Dzudie, Anastase and Ojji, Dike and Ibrahim, Ali Toure and Nel, George and Ntusi, Ntobeko and Thienemann, Friedrich and Sani, Mahmoud and …	South Africa	https://dx.doi.org/10.5830/CVJA-2022-020 PT - Journal Article	Did not meet inclusion criteria
233	Diet in a global cohort of adults with HIV at low-to-moderate traditional cardiovascular disease risk.	2022	AIDS (London, England)	Fitch, Kathleen V and McCallum, Sara A and Erlandson, Kristine M and Overton, Edgar Turner and Zanni, Markella V and Fichtenbaum, Carl and Aberg, Judith A and Fulda, Evelynne S and Kileel, Emma M and Moran, Laura E and Bloomfield, Gerald S and Novak, Richard M and Perez-Frontera, Sigrid and Abrams-Downey, Alexandra and Pierone, Gerald Jr and Kumarasamy, Nagalingeswaran and Ruxrungtham, Kiat and M…	England	https://dx.doi.org/10.1097/QAD.0000000000003344 PT - Journal Article	Did not meet inclusion criteria
234	Evaluation of an adapted version of the Diabetes Prevention Program for low- and middle-income countries: A cluster randomized trial to evaluate "Lifestyle Africa" in South Africa.	2022	PLoS medicine	Catley, Delwyn and Puoane, Thandi and Tsolekile, Lungiswa and Resnicow, Ken and Fleming, Kandace K and Hurley, Emily A and Smyth, Joshua M and Materia, Frank T and Lambert, Estelle V and Vitolins, Mara Z and Levitt, Naomi S and Goggin, Kathy	United States	https://dx.doi.org/10.1371/journal.pmed.1003964 PT - Journal Article, Randomized Controlled Trial, Research Support, N.I.H., Extramural	Did not meet inclusion criteria
235	The association of physical activity and cardiorespiratory fitness with beta-cell dysfunction, insulin resistance, and diabetes among adults in north-western Tanzania: A cross-sectional study.	2022	Frontiers in endocrinology	Kitilya, Brenda and Peck, Robert and Changalucha, John and Jeremiah, Kidola and Kavishe, Bazil B and Friis, Henrik and Filteau, Suzanne and Krogh-Madsen, Rikke and Brage, Soren and Faurholt-Jepsen, Daniel and Olsen, Mette F and PrayGod, George	Switzerland	https://dx.doi.org/10.3389/fendo.2022.885988 PT - Journal Article, Research Support, N.I.H., Extramural, Research Support, Non-U.S. Gov't	Did not meet inclusion criteria
236	Characteristics and Patterns of Retention in Hypertension Care in Primary Care Settings From the Hypertension Treatment in Nigeria Program.	2022	JAMA network open	Ye, Jiancheng and Orji, Ikechukwu A and Baldridge, Abigail S and Ojo, Tunde M and Shedul, Grace and Ugwuneji, Eugenia N and Egenti, Nonye B and Aluka-Omitiran, Kasarachi and Okoli, Rosemary C B and Eze, Helen and Nwankwo, Ada and Hirschhorn, Lisa R and Chopra, Aashima and Ale, Boni M and Shedul, Gabriel L and Tripathi, Priya and Kandula, Namratha R and Huffman, Mark D and Ojji, Dike B and Asuku R…	United States	https://dx.doi.org/10.1001/jamanetworkopen.2022.30025 PT - Journal Article, Research Support, N.I.H., Extramural	Did not meet inclusion criteria
237	Consumption of Plant Foods and Its Association with Cardiovascular Disease Risk Profile in South Africans at High-Risk of Type 2 Diabetes Mellitus.	2022	International journal of environmental research and public health	Lopes, Tatum and Zemlin, Annalise E and Hill, Jillian and Mchiza, Zandile J and Peer, Nasheeta and Erasmus, Rajiv T and Kengne, Andre P	Switzerland	https://dx.doi.org/10.3390/ijerph192013264 PT - Journal Article, Research Support, Non-U.S. Gov't	Did not meet inclusion criteria
238	Relationship between Metal Exposures, Dietary Macronutrient Intake, and Blood Glucose Levels of Informal Electronic Waste Recyclers in Ghana.	2022	International journal of environmental research and public health	Dawud, Fayizatu and Takyi, Sylvia Akpene and Arko-Mensah, John and Basu, Niladri and Egbi, Godfred and Ofori-Attah, Ebenezer and Bawuah, Serwaa Akoto and Fobil, Julius N	Switzerland	https://dx.doi.org/10.3390/ijerph191912768 PT - Journal Article, Research Support, Non-U.S. Gov't	Did not meet inclusion criteria
239	Levels and Patterns of Physical Activity and Sedentary Behaviour of Primary School Learners in Lagos State, Nigeria.	2022	International journal of environmental research and public health	Ojedoyin, Olusegun Olatunji and Olagbegi, Oladapo Michael and Nadasan, Thayananthee and Govender, Pragashnie	Switzerland	https://dx.doi.org/10.3390/ijerph191710745 PT - Journal Article, Research Support, Non-U.S. Gov't	Did not meet inclusion criteria
240	Prevalence and associated factors of undiagnosed hypertension among adults in the Central African Republic.	2022	Scientific reports	Pengpid, Supa and Peltzer, Karl	England	https://dx.doi.org/10.1038/s41598-022-23868-5 PT - Journal Article	Did not meet inclusion criteria
241	Postmortem genetic testing in young individuals: What clinical medical practitioners need to know.	2022	South African medical journal = Suid-Afrikaanse tydskrif vir geneeskunde	Stroh van Deventer, B and Du Toit-Prinsloo, L and Van Niekerk, C	South Africa	https://dx.doi.org/10.7196/SAMJ.2022.v112i12.16800 PT - Journal Article	Did not meet inclusion criteria
242	An audit of Heart failure management among ambulatory adult patients at Queen Elizabeth Central Hospital (QECH), Malawi.	2022	Malawi medical journal : the journal of Medical Association of Malawi	Mwabutwa, Emmanuel S and Kateta, Steve and Kinley, Louis and Ulemu, Tadala and Goodson, Patrick and Muula, Adamson S and Kumwenda, Johnstone	Malawi	https://dx.doi.org/10.4314/mmj.v34i3.5 PT - Journal Article, Research Support, N.I.H., Extramural	Did not meet inclusion criteria
243	Epidemiological characterization of COVID-19 in displaced populations of South Sudan.	2022	The Pan African medical journal	Wamala, Joseph Francis and Loro, Fredrick and Deng, Simon John and Berta, Kibebu Kinfu and Guyo, Argata Guracha and Mpairwe, Allan and Ndenzako, Fabian and Rumunu, John Pasquale	Uganda	https://dx.doi.org/10.11604/pamj.supp.2022.42.1.33767 PT - Journal Article	Did not meet inclusion criteria
244	Prevalence of Monoclonal Gammopathy of Undetermined Significance in Black South African Men.	2022	Cancer epidemiology, biomarkers & prevention : a publication of the American Association for Cancer Research, cosponsored by the American Society of Preventive Oncology	Cicero, Kara I and Joffe, Maureen and Patel, Moosa and Chiuzan, Codruta and Pentz, Audrey and Ruff, Paul and Lentzsch, Suzanne and Leng, Siyang and Jacobson, Judith S and Rebbeck, Timothy R and Neugut, Alfred I	United States	https://dx.doi.org/10.1158/1055-9965.EPI-22-0525 PT - Journal Article, Research Support, N.I.H., Extramural	Did not meet inclusion criteria
245	Dietary diversity in primary schoolchildren of south-central Cote d'Ivoire and risk factors for non-communicable diseases.	2022	BMC pediatrics	Traore, Sylvain G and Kouassi, Kouadio B and Coulibaly, Jean T and Beckmann, Johanna and Gba, Bomey C and Lang, Christin and Long, Kurt Z and Dao, Daouda and Gerber, Markus and Probst-Hensch, Nicole and Puhse, Uwe and Utzinger, Jurg and Bonfoh, Bassirou	England	https://dx.doi.org/10.1186/s12887-022-03684-6 PT - Journal Article, Research Support, Non-U.S. Gov't	Did not meet inclusion criteria
246	Suboptimal blood pressure control and its associated factors among people living with diabetes mellitus in sub-Saharan Africa: a systematic review and meta-analysis.	2022	Systematic reviews	Akalu, Yonas and Yeshaw, Yigizie and Tesema, Getayeneh Antehunegn and Tiruneh, Sofonyas Abebaw and Teshale, Achamyeleh Birhanu and Angaw, Dessie Abebaw and Gebrie, Misganew and Dagnew, Baye	England	https://dx.doi.org/10.1186/s13643-022-02090-4 PT - Journal Article, Meta-Analysis, Systematic Review	Did not meet inclusion criteria
247	Prevalence of the metabolic syndrome and associated factors among inpatients with severe mental illness in Botswana: a cross-sectional study.	2022	BMC cardiovascular disorders	Tsima, Billy M and Opondo, Philip and Mosepele, Mosepele and Mautle, Emang and Bilker, Warren B and Gross, Robert	England	https://dx.doi.org/10.1186/s12872-022-02939-5 PT - Journal Article, Research Support, N.I.H., Extramural	Did not meet inclusion criteria
248	Cardiovascular (Framingham) and type II diabetes (Finnish Diabetes) risk scores: a qualitative study of local knowledge of diet, physical activity and body measurements in rural Rakai, Uganda.	2022	BMC public health	Ssekubugu, Robert and Makumbi, Fredrick and Enriquez, Rocio and Lagerstrom, Susanne R and Yeh, Ping Teresa and Kennedy, Caitlin E and Gray, Ronald H and Negesa, Lilian and Serwadda, David M and Kigozi, Godfrey and Ekstrom, Anna Mia and Nordenstedt, Helena	England	https://dx.doi.org/10.1186/s12889-022-14620-9 PT - Journal Article, Research Support, Non-U.S. Gov't, Research Support, N.I.H., Extramural	Did not meet inclusion criteria
249	Patients' and family caregivers' experiences and perceptions about factors hampering or facilitating patient empowerment for self-management of hypertension and diabetes in Cameroon.	2022	BMC health services research	Mogueo, Amelie and Defo, Barthelemy Kuate	England	https://dx.doi.org/10.1186/s12913-022-08750-4 PT - Journal Article	Did not meet inclusion criteria
250	Estimating the burden of disease attributable to a diet low in fruit and vegetables in South Africa for 2000, 2006 and 2012.	2022	South African medical journal = Suid-Afrikaanse tydskrif vir geneeskunde	Cois, A and Abdelatief, N and Steyn, N and Turawa, E B and Awotiwon, O F and Roomaney, R A and Neethling, I and Joubert, J D and Pacella, R and Bradshaw, D and Pillay van-Wyk, V	South Africa	https://dx.doi.org/10.7196/SAMJ.2022.v112i8b.16486 PT - Journal Article	Did not meet inclusion criteria
251	Estimating the changing burden of disease attributable to high fasting plasma glucose in South Africa for 2000, 2006 and 2012.	2022	South African medical journal = Suid-Afrikaanse tydskrif vir geneeskunde	Pillay van-Wyk, V and Cois, A and Kengne, A P and Roomaney, R A and Levitt, N and Turawa, E B and Abdelatief, N and Neethling, I and Awotiwon, O F and Nojilana, B and Joubert, J D and Pacella, R and Bradshaw, D	South Africa	https://dx.doi.org/10.7196/SAMJ.2022.v112i8b.16659 PT - Journal Article	Did not meet inclusion criteria
252	Estimating the changing burden of disease attributable to low levels of physical activity in South Africa for 2000, 2006 and 2012.	2022	South African medical journal = Suid-Afrikaanse tydskrif vir geneeskunde	Neethling, I and Lambert, E V and Cois, A and Roomaney, R A and Awotiwon, O F and Pacella, R and Bradshaw, D and Pillay-van Wyk, V	South Africa	https://dx.doi.org/10.7196/SAMJ.2022.v112i8b.1648 PT - Journal Article	Did not meet inclusion criteria
253	The Impact of Co-Morbidities on the Pattern of Blood Pressure Control in Elderly Hypertensives in Nigeria.	2022	West African journal of medicine	Ugwu, C N and Okafor, C I and Ejim, E C and Ugwu, N I and Chika-Igwenyi, N M and Obeka, N and Ikeagwulonu, R C and Iyidobi, T C and Nnadozie, U U and Afolabi, F O and Kalu, A U and Isiguzo, G C	Nigeria		Did not meet inclusion criteria
254	Prevalence and correlates of multiple non-communicable diseases risk factors among male and female adults in Sudan: results of the first national STEPS survey in 2016.	2022	African health sciences	Pengpid, Supa and Peltzer, Karl	Uganda	https://dx.doi.org/10.4314/ahs.v22i2.82 PT - Journal Article	Did not meet inclusion criteria
255	Level of physical activity and its associated factors among adults in southeast Ethiopia: a community-based cross-sectional study.	2022	BMJ open	Tekalegn, Yohannes and Solomon, Damtew and Sahiledengle, Biniyam and Beressa, Girma and Desta, Fikreab and Tolcha, Fekata and Rogers, Heather L and Petrucka, Pammla P and Mwanri, Lillian	England	https://dx.doi.org/10.1136/bmjopen-2022-063333 PT - Journal Article, Research Support, Non-U.S. Gov't	Did not meet inclusion criteria
256	Perfusion Practice in Kenya.	2022	The journal of extra-corporeal technology	Rutto, Anyasius and Koech, Philip and Korir, Aron and Groom, Robert and White, Russ	United States	https://dx.doi.org/10.1182/ject-5-18 PT - Journal Article	Did not meet inclusion criteria
257	Cardiovascular risk factors among people with drug-resistant tuberculosis in Uganda.	2022	BMC cardiovascular disorders	Baluku, Joseph Baruch and Nabwana, Martin and Nalunjogi, Joanitah and Muttamba, Winters and Mubangizi, Ivan and Nakiyingi, Lydia and Ssengooba, Willy and Olum, Ronald and Bongomin, Felix and Andia-Biraro, Irene and Worodria, William	England	https://dx.doi.org/10.1186/s12872-022-02889-y PT - Journal Article, Research Support, Non-U.S. Gov't	Did not meet inclusion criteria
258	Makerere University-Uganda Heart Institute collaborative cardiovascular disease training and research since 1988.	2022	African health sciences	Okello, Emmy and Ssemogerere, Lameck and Ssinabulya, Isaac and Kayima, James and Nakanjako, Damalie and Sebatta, Elias and Lubega, Sulaiman and Oketcho, Michael and Mwambu, Tom and Lwabi, Peter and Mijumbi, Cephas and Omagino, John	Uganda	https://dx.doi.org/10.4314/ahs.v22i2.11S PT - Journal Article	Did not meet inclusion criteria
259	Clinical profiles, comorbidities, and treatment outcomes of stroke in the medical ward of Dessie comprehensive specialized hospital, Northeast Ethiopia; a retrospective study.	2022	BMC neurology	Abdu, Hussen and Tadese, Fentaw and Seyoum, Girma	England	https://dx.doi.org/10.1186/s12883-022-02916-7 PT - Journal Article	Did not meet inclusion criteria
260	Predictors and causes of in-hospital maternal deaths within 120 h of admission at a tertiary hospital in South-Western, Nigeria: A retrospective cohort study.	2022	The Nigerian postgraduate medical journal	Olamijulo, Joseph Ayodeji and Olorunfemi, Gbenga and Osman, Halimat	Nigeria	https://dx.doi.org/10.4103/npmj.npmj_180_22 PT - Journal Article	Did not meet inclusion criteria
261	Metabolic Syndrome and Its Associated Factors among Type 2 Diabetic Patients in Southwest Ethiopia, 2021/2022.	2022	Journal of diabetes research	Gemeda, Dereje and Abebe, Endegena and Duguma, Abdissa	England	https://dx.doi.org/10.1155/2022/8162342 PT - Journal Article	Did not meet inclusion criteria
262	Knowledge, attitudes and beliefs about acute coronary syndrome among patients diagnosed with acute coronary syndrome, Addis Ababa, Ethiopia.	2022	BMC cardiovascular disorders	Demisse, Lemlem and Alemayehu, Bekele and Addissie, Adamu and Azazh, Aklilu and Gary, Rebecca	England	https://dx.doi.org/10.1186/s12872-022-02893-2 PT - Journal Article, Research Support, Non-U.S. Gov't	Did not meet inclusion criteria
263	High burden of hypertension amongst adult population in rural districts of Northwest Ethiopia: A call for community based intervention.	2022	PloS one	Teshome, Destaw Fetene and Balcha, Shitaye Alemu and Ayele, Tadesse Awoke and Atnafu, Asmamaw and Sisay, Mekonnen and Asfaw, Marye Getnet and Mitike, Getnet and Gelaye, Kassahun Alemu	United States	https://dx.doi.org/10.1371/journal.pone.0275830 PT - Journal Article, Research Support, Non-U.S. Gov't	Did not meet inclusion criteria
264	Salient beliefs about modifiable risk behaviours among patients living with diabetes, hypertension or both: A qualitative formative study.	2022	African journal of primary health care & family medicine	Lutala, Prosper and Nyasulu, Peter and Muula, Adamson	South Africa	https://dx.doi.org/10.4102/phcfm.v14i1.3327 PT - Journal Article	Did not meet inclusion criteria
265	Transposing.	2022	Health promotion practice	Burch, Shanae	United States	https://dx.doi.org/10.1177/15248399221121137 PT - Journal Article	Did not meet inclusion criteria
266	Persistent maternal tachycardia: A clinical alert for healthcare professionals providing maternity care in South Africa.	2022	South African medical journal = Suid-Afrikaanse tydskrif vir geneeskunde	Moran, N F and Khaliq, O P and Ngene, N C and Moodley, J	South Africa		Did not meet inclusion criteria
267		2022	Detection et controle de l'hypertension arterielle dans une communaute peri-urbaine d'Afrique de l'Ouest.	Tiade, Marie-Laure and Malik, Simone and Kouame, Jerome and Desquith, Aka Angele and Hounsa-Alla, Annita and Koffi, Kouame and Attia-Konan, Regine and Coulibaly, Madikiny and Sackou-Kouakou, Julie-Ghislaine and Oga, Agbaya Serge and Kouadio, Kouakou Luc	France		Did not meet inclusion criteria
268	Undiagnosed comorbidities among individuals hospitalised with COVID-19 in South African public hospitals.	2022	South African medical journal = Suid-Afrikaanse tydskrif vir geneeskunde	Jassat, W and Mudara, C and Vika, C and Dryden, M and Masha, M and Arendse, T and Groome, M J and Moultrie, H and Ismail, F and Mvusi, L and Singh, S and Sayed, B and Parker, A and Black, J and Potgieter, S and Cohen, C and Blumberg, L	South Africa	https://dx.doi.org/10.7196/SAMJ.2022.v112i9.16417 PT - Journal Article	Did not meet inclusion criteria
269	Factors associated with poor medication adherence during COVID-19 pandemic among hypertensive patients visiting public hospitals in Eastern Ethiopia: a cross-sectional study.	2022	BMJ open	Abdisa, Lemesa and Alemu, Addisu and Heluf, Helina and Sertsu, Addisu and Dessie, Yadeta and Negash, Belay and Ayana, Galana Mamo and Letta, Shiferaw	England	https://dx.doi.org/10.1136/bmjopen-2022-064284 PT - Journal Article	Did not meet inclusion criteria
270	Effects of pigeon pea leaves and concentrate mixture on feed intake, milk yield, and composition of crossbred dairy cows fed native pasture hay.	2022	Animal : an international journal of animal bioscience	Mekonen, Tefera and Tolera, Adugna and Nurfeta, Ajebu and Bradford, Barry and Yigrem, Sintayehu and Vipham, Jessie	England	https://dx.doi.org/10.1016/j.animal.2022.100632 PT - Journal Article	Did not meet inclusion criteria
271	Dyke-davidoff-masson syndrome: A case report of an adolescent boy at a tertiary hospital in Adamawa, North-Eastern Nigeria.	2022	Nigerian journal of clinical practice	Usman, A B and Emmanuel, P and Namuya, N P and Manchan, D B and C Dahiru, A M and Raheem, N and Usman, A U and Hirayama, K	India	https://dx.doi.org/10.4103/njcp.njcp_1955_21 PT - Case Reports	Did not meet inclusion criteria
272	Challenges of End-Stage Renal Disease Patients in Ethiopia.	2022	Health & social work	Atnafu, Rahel and Selfako, Andualem Hadero and Mishna, Faye and Regehr, Cheryl and Soklaridis, Sophie and Kotecho, Messay Gebremariam	United States	https://dx.doi.org/10.1093/hsw/hlac027 PT - Journal Article	Did not meet inclusion criteria
273	Association between Physical Inactivity and Metabolic Syndrome in South-West Nigeria.	2022	West African journal of medicine	Adejumo, E N and Adejumo, A O and Nwobi, N L and Okafor, C J and Enitan, S S and Lokpo, S Y	Nigeria		Did not meet inclusion criteria
274	Public and outpatients' awareness of calling emergency medical services immediately by acute stroke in an upper middle-income country: a cross-sectional questionnaire study in greater Gaborone, Botswana.	2022	BMC neurology	Ookeditse, Ookeditse and Ookeditse, Kebadiretse K and Motswakadikgwa, Thusego R and Masilo, Gosiame and Bogatsu, Yaone and Lekobe, Baleufi C and Mosepele, Mosepele and Schirmer, Henrik and Johnsen, Stein H	England	https://dx.doi.org/10.1186/s12883-022-02859-z PT - Journal Article	Did not meet inclusion criteria
275	An analysis of the relationship between HIV risk self-perception with sexual behaviour and HIV status in South African older adults.	2022	African journal of AIDS research : AJAR	Nyirenda, Makandwe and Mnqonywa, Nonzwakazi and Tutshana, Bomkazi and Naidoo, Jayganthie and Kowal, Paul and Negin, Joel	South Africa	https://dx.doi.org/10.2989/16085906.2022.2090395 PT - Journal Article	Did not meet inclusion criteria
276	Perceived barriers and enablers influencing health extension workers toward home-based hypertension screening in rural northwest Ethiopia: interpretive descriptive study.	2022	BMC health services research	Teshome, Destaw Fetene and Balcha, Shitaye Alemu and Ayele, Tadesse Awoke and Atnafu, Asmamaw and Sisay, Mekonnen and Asfaw, Marye Getnet and Mitike, Getnet and Gelaye, Kassahun Alemu	England	https://dx.doi.org/10.1186/s12913-022-08523-z PT - Journal Article	Did not meet inclusion criteria
277	Obesity, hypertension, and tobacco use associated with left ventricular remodeling and hypertrophy in South African women: Birth to Twenty Plus Cohort.	2022	BMC cardiovascular disorders	Kolkenbeck-Ruh, Andrea and Soepnel, Larske M and Crouch, Simone H and Naidoo, Sanushka and Smith, Wayne and Norris, Shane A and Davies, Justine and Ware, Lisa J	England	https://dx.doi.org/10.1186/s12872-022-02837-w PT - Journal Article, Research Support, Non-U.S. Gov't	Did not meet inclusion criteria
278	Community-based medication delivery program for antihypertensive medications improves adherence and reduces blood pressure.	2022	PloS one	Tran, Dan N and Kangogo, Kibet and Amisi, James A and Kamadi, James and Karwa, Rakhi and Kiragu, Benson and Laktabai, Jeremiah and Manji, Imran N and Njuguna, Benson and Szkwarko, Daria and Qian, Kun and Vedanthan, Rajesh and Pastakia, Sonak D	United States	https://dx.doi.org/10.1371/journal.pone.0273655 PT - Journal Article, Research Support, N.I.H., Extramural, Research Support, Non-U.S. Gov't	Did not meet inclusion criteria
279	Hypertensive patients' knowledge and practices on lifestyle modification in Extension 6, Middelburg.	2022	South African family practice : official journal of the South African Academy of Family Practice/Primary Care	Rahimi, Amir and Nkombua, Lushiku	South Africa	https://dx.doi.org/10.4102/safp.v64i1.5528 PT - Journal Article	Did not meet inclusion criteria
280	Machine learning algorithms for predicting low birth weight in Ethiopia.	2022	BMC medical informatics and decision making	Bekele, Wondesen Teshome	England	https://dx.doi.org/10.1186/s12911-022-01981-9 PT - Journal Article	Did not meet inclusion criteria
281	Training Mid-Level Providers to Treat Severe Non-Communicable Diseases in Neno, Malawi through PEN-Plus Strategies.	2022	Annals of global health	Ruderman, Todd and Chibwe, Evelyn and Boudreaux, Chantelle and Ndarama, Enoch and Wroe, Emily B and Connolly, Emilia and Bukhman, Gene	United States	https://dx.doi.org/10.5334/aogh.3750 PT - Journal Article, Research Support, Non-U.S. Gov't	Did not meet inclusion criteria
282	Stroke units in Nigeria: a report from a nationwide organizational cross-sectional survey.	2022	The Pan African medical journal	Arabambi, Babawale and Oshinaike, Olajumoke and Ogun, Shamsideen Abayomi and Eze, Chukwuemeka and Bello, Abiodun Hamzat and Igetei, Steven and Yusuf, Yakub and Olanigan, Rashidat Amoke and Ashiru, Sikirat Yetunde	Uganda	https://dx.doi.org/10.11604/pamj.2022.42.140.35086 PT - Journal Article	Did not meet inclusion criteria
283	Experiences of a dedicated Heart and Maternal Health Service providing multidisciplinary care to pregnant women with cardiac disease in a tertiary centre in Namibia.	2022	Tropical medicine & international health : TM & IH	Heemelaar, Steffie and Agapitus, Ndatiyaroo and van den Akker, Thomas and Stekelenburg, Jelle and Mackenzie, Shonag and Hugo-Hamman, Christopher and Auala, Tangeni	England	https://dx.doi.org/10.1111/tmi.13804 PT - Journal Article	Did not meet inclusion criteria
284	Empowering Frontline Primary Healthcare Workers in a Global Health Partnership Training of Trainers Intervention to Strengthen the Prevention and Control of Cardiovascular Disease in Mozambique.	2022	Global heart	Harris, Philippa and Juga, Edna and Bay, Neusa and Adams, Chamila and Nhatitima, Patricia and Mastala, Adjine and Matavel, Nilza and Mufanequisso, Arminda and Mabote, Nelta and Mondlane, Eunice and Manafe, Naisa and Pinto, Paula and Kirkland, Ros and Mazza, David and Mocumbi, Ana	England	https://dx.doi.org/10.5334/gh.1052 PT - Journal Article, Research Support, Non-U.S. Gov't	Did not meet inclusion criteria
285	Prevalence and correlates of undiagnosed hypertension among staff of a Nigerian university community.	2022	The Pan African medical journal	Bappah, Babangida Shehu and Shittu, Aishat and Usman, Jibrin Sammani and Nuhu, Jibril Mohammed and Sumaila, Farida Garba and Ahmad, Aisha Ahmad and Mohammed, Jibril	Uganda	https://dx.doi.org/10.11604/pamj.2022.42.80.26464 PT - Journal Article	Did not meet inclusion criteria
286	Determinants of low fifth minute Apgar score among newborns delivered by cesarean section at Wolaita Sodo University Comprehensive Specialized Hospital, Southern Ethiopia: an unmatched case control study.	2022	BMC pregnancy and childbirth	Ajibo, Bahiru Darma and Wolka, Eskinder and Aseffa, Andualem and Nugusu, Mitiku Ayele and Adem, Abdi Oumer and Mamo, Mebratu and Temesgen, Ashagrie Sintayehu and Debalke, Getachew and Gobena, Negeso and Obsa, Mohammad Suleiman	England	https://dx.doi.org/10.1186/s12884-022-04999-z PT - Journal Article	Did not meet inclusion criteria
287	mHealth guideline training for non-communicable diseases in primary care facilities in Nigeria: a mixed methods pilot study.	2022	BMJ open	Otu, Akaninyene Asuquo and Effa, Emmanuel E and Onwusaka, Obiageli and Omoyele, Chiamaka and Arakelyan, Stella and Okuzu, Okey and Walley, John	England	https://dx.doi.org/10.1136/bmjopen-2021-060304 PT - Journal Article, Research Support, Non-U.S. Gov't	Did not meet inclusion criteria
288	Quantifying the temporal changes in geographical-level contributions of risk factors to hypertension (2008-2017): Results from national surveys.	2022	Preventive medicine	Wand, Handan and Moodley, Jayajothi and Reddy, Tarylee and Vujovich-Dunn, Cassandra and Naidoo, Sarita	United States	https://dx.doi.org/10.1016/j.ypmed.2022.107222 PT - Journal Article, Research Support, Non-U.S. Gov't	Did not meet inclusion criteria
289	Analysis of low resource setting referral pathways to improve coordination and evidence-based services for maternal and child health in Ethiopia.	2022	PloS one	Tegenaw, Geletaw Sahle and Amenu, Demisew and Ketema, Girum and Verbeke, Frank and Cornelis, Jan and Jansen, Bart	United States	https://dx.doi.org/10.1371/journal.pone.0273436 PT - Journal Article, Observational Study	Did not meet inclusion criteria
290	A comparison of unhealthy lifestyle practices among adults with hypertension aware and unaware of their hypertensive status: results from the 2013 WHO STEPS survey in Burkina Faso.	2022	BMC public health	Diendere, Jeoffray and Kabore, Jean and Bosu, William Kofi and Some, Jerome Winbetourefa and Garanet, Franck and Ouedraogo, Pingdewende Victor and Savadogo, Abdoul Aziz and Millogo, Athanase and Zeba, Augustin Nawidimbasba	England	https://dx.doi.org/10.1186/s12889-022-14026-7 PT - Journal Article	Did not meet inclusion criteria
291	Implementing screening for hypertension in archetypal HIV primary care: a mixed-methods assessment.	2022	BMC health services research	Buzaalirwa, Lydia and Nambala, Lydia and Banturaki, Grace and Amor, Penninah Iutung and Katahoire, Anne and Geng, Elvin and Semeere, Aggrey	England	https://dx.doi.org/10.1186/s12913-022-08362-y PT - Journal Article	Did not meet inclusion criteria
292	Prognostic values of modifiable risk factors for cardiovascular events in South African health promotion.	2022	PloS one	Kganakga, Jacobeth T and Bester, Petra and Ricci, Cristian and Botha-Le Roux, Shani and Cockeran, Marike and Greeff, Minrie and Kruger, Iolanthe M	United States	https://dx.doi.org/10.1371/journal.pone.0271169 PT - Journal Article, Research Support, Non-U.S. Gov't	Did not meet inclusion criteria
293	Current practices and future preferences of type 2 diabetes care in Ethiopia: A qualitative study on the perspectives of patients, health professionals, and policymakers.	2022	Diabetes & metabolic syndrome	Desse, Tigestu Alemu and Mc Namara, Kevin and Yifter, Helen and Manias, Elizabeth	Netherlands	https://dx.doi.org/10.1016/j.dsx.2022.102585 PT - Journal Article	Did not meet inclusion criteria
294	Association between circulating 25-hydroxyvitamin D and cardiometabolic risk factors in adults in rural and urban settings.	2022	Nutrition & diabetes	Mba, Camille M and Koulman, Albert and Forouhi, Nita G and Sharp, Stephen J and Imamura, Fumiaki and Jones, Kerry and Meadows, Sarah R and Assah, Felix and Mbanya, Jean Claude and Wareham, Nick J	England	https://dx.doi.org/10.1038/s41387-022-00215-1 PT - Journal Article, Research Support, Non-U.S. Gov't	Did not meet inclusion criteria
295	Bayesian Spatial Modeling of Diabetes and Hypertension: Results from the South Africa General Household Survey.	2022	International journal of environmental research and public health	Ogunsakin, Ropo E and Ginindza, Themba G	Switzerland	https://dx.doi.org/10.3390/ijerph19158886 PT - Journal Article	Did not meet inclusion criteria
296	First Report on the Co-Occurrence and Clustering Profiles of Cardiovascular Lifestyle Risk Factors among Adults in Burkina Faso.	2022	International journal of environmental research and public health	Cisse, Kadari and Samadoulougou, Sekou and Coppieters, Yves and Bonnechere, Bruno and Zabsonre, Patrice and Kirakoya-Samadoulougou, Fati and Kouanda, Seni	Switzerland	https://dx.doi.org/10.3390/ijerph19148225 PT - Journal Article, Research Support, Non-U.S. Gov't	Did not meet inclusion criteria
297	Factors associated with stroke associated pneumonia among adult stroke patients admitted to university of Gondar hospital, Northwest Ethiopia.	2022	Scientific reports	Assefa, Messay and Tadesse, Abilo and Adane, Aynishet and Yimer, Mekonnen and Tadesse, Melaku	England	https://dx.doi.org/10.1038/s41598-022-14656-2 PT - Journal Article, Research Support, Non-U.S. Gov't	Did not meet inclusion criteria
298	COVID- 19 and sickle cell disease: autopsy findings of three deaths at the 37 Military Hospital, Accra, Ghana.	2022	The Pan African medical journal	Attoh, Seth Andrews and Sarkodie, Emmanuel and Fatchu, Raymond and Kuma, Amma Benneh-Akwasi and Asumanu, Edward and McAddy, Mary and Toppar, Alfred and Hobenu, Frederick and Agyeman-Bediako, Kwasi and Edusei, Lawrence and Akakpo, Patrick Kafui	Uganda	https://dx.doi.org/10.11604/pamj.2022.41.332.30035 PT - Case Reports	Did not meet inclusion criteria
299	Diabetes self-management: a qualitative study on challenges and solutions from the perspective of South African patients and health care providers.	2022	Global health action	Masupe, Tiny and Onagbiye, Sunday and Puoane, Thandi and Pilvikki, Absetz and Alvesson, Helle Molsted and Delobelle, Peter	United States	https://dx.doi.org/10.1080/16549716.2022.2090098 PT - Journal Article, Research Support, Non-U.S. Gov't	Did not meet inclusion criteria
300	Hypertension among adults enrolled in HIV care in northern Tanzania: comorbidities, cardiovascular risk, and knowledge, attitudes and practices.	2022	The Pan African medical journal	Manavalan, Preeti and Madut, Deng Buok and Hertz, Julian Thornton and Thielman, Nathan Maclyn and Okeke, Nwora Lance and Mmbaga, Blandina Theophil and Watt, Melissa Harper	Uganda	https://dx.doi.org/10.11604/pamj.2022.41.285.26952 PT - Journal Article, Observational Study	Did not meet inclusion criteria
301	Population-Level Interventions Targeting Risk Factors for Hypertension and Diabetes in Rwanda: A Situational Analysis.	2022	Frontiers in public health	Nganabashaka, Jean Pierre and Ntawuyirushintege, Seleman and Niyibizi, Jean Berchmans and Umwali, Ghislaine and Bavuma, Charlotte M and Byiringiro, Jean Claude and Rulisa, Stephen and Burns, Jacob and Rehfuess, Eva and Young, Taryn and Tumusiime, David K	Switzerland	https://dx.doi.org/10.3389/fpubh.2022.882033 PT - Journal Article, Research Support, Non-U.S. Gov't	Did not meet inclusion criteria
302	Developing a global practice-based framework of person-centred care from primary data: a cross-national qualitative study with patients, caregivers and healthcare professionals.	2022	BMJ global health	Giusti, Alessandra and Pukrittayakamee, Panate and Alarja, Ghadeer and Farrant, Lindsay and Hunter, Joy and Mzimkulu, Olona and Gwyther, Liz and Williams, Nokuzola and Wannarit, Kamonporn and Abusalem, Lana and Alajarmeh, Sawsan and Alrjoub, Waleed and Thongchot, Lakkana and Janwanishstaporn, Satit and Edilbi, Adib and Al-Ani, Ruba and Shamieh, Omar and Guo, Ping and Bashan Nkhoma, Kennedy and Ve…	England	https://dx.doi.org/10.1136/bmjgh-2022-008843 PT - Journal Article, Research Support, Non-U.S. Gov't	Did not meet inclusion criteria
303	The Effect of Teff Seed on Hematological Findings and Anthropometric Measurements.	2022	Ethiopian journal of health sciences	Demir, Eftal Gecgil and Tarakci, Nadide Gizem and Samanci, Ruken Aslinur and Cambaz, Merve and Bilici, Seymanur and Tuygan, Dilara and Calik, Busra and Ciftci, Ayse Sumeyye	Ethiopia	https://dx.doi.org/10.4314/ejhs.v32i3.21 PT - Journal Article	Did not meet inclusion criteria
304	Prevalence of HIV and Selected Disease Burden in Outpatients of Primary Health Care (PHC) Facilities in Rural Districts of the Eastern Cape Province, South Africa.	2022	International journal of environmental research and public health	Nxasana, Ntombizodumo and Oladimeji, Kelechi E and Pulido-Estrada, Guillermo-Alfredo and Apalata, Teke R	Switzerland	https://dx.doi.org/10.3390/ijerph19138003 PT - Journal Article, Research Support, Non-U.S. Gov't	Did not meet inclusion criteria
305	Sleep quality and associated factors among adult hypertensive patients attending a chronic follow up care clinic in northwest Amhara regional state referral hospitals, Northwest Ethiopia.	2022	PloS one	Ayanaw, Teshale and Temesgen, Mahlet and Azagew, Abere Woretaw and Ferede, Yohannes Mulu	United States	https://dx.doi.org/10.1371/journal.pone.0271072 PT - Journal Article, Research Support, Non-U.S. Gov't	Did not meet inclusion criteria
306	Erectile dysfunction predictors in hypertensives at a primary care clinic in Southern Nigeria.	2022	African journal of primary health care & family medicine	Ogunfowokan, Oluwagbenga and Ezemenahi, Sylvia I and Alabi, Anthonia N and Aigbokhaode, Adesuwa Q and Ogunfowokan, Bamidele A	South Africa	https://dx.doi.org/10.4102/phcfm.v14i1.3244 PT - Journal Article	Did not meet inclusion criteria
307	Acute myocardial infarction at a district hospital in KwaZulu-Natal - Management and outcomes.	2022	South African family practice : official journal of the South African Academy of Family Practice/Primary Care	Badat, Zakariya and Rangiah, Selvandran	South Africa	https://dx.doi.org/10.4102/safp.v64i1.5463 PT - Journal Article, Research Support, Non-U.S. Gov't	Did not meet inclusion criteria
308	The Healthy Aging Adult South Africa report card: a systematic review of the evidence between 2013 and 2020 for middle-aged South African men and women.	2022	Cardiovascular journal of Africa	Micklesfield, Lisa K and Kolkenbeck-Ruh, Andrea and Mukoma, Gudani and Prioreschi, Alessandra and Said-Mohamed, Rihlat and Ware, Lisa J and Motlhatlhedi, Molebogeng and Wrottesley, Stephanie V and Norris, Shane A	South Africa	https://dx.doi.org/10.5830/CVJA-2022-015 PT - Journal Article, Review, Systematic Review	Did not meet inclusion criteria
309	Sickle Cell Disease: A Review.	2022	JAMA	Kavanagh, Patricia L and Fasipe, Titilope A and Wun, Ted	United States	https://dx.doi.org/10.1001/jama.2022.10233 PT - Journal Article, Review	Did not meet inclusion criteria
310	Assessment of quality of care provided to adults with type 2 diabetes mellitus at public hospitals in Gamo Gofa zone, Southern Ethiopia: Facility based Cross-Sectional study.	2022	Endocrinology, diabetes & metabolism	Russo, Teklu Teshome and Sorato, Mende Mensa and Mesfin, Akililu Ayele and Hailu, Tadiwos and Tanga, Abayneh Tunje and Bussa, Zebenay	England	https://dx.doi.org/10.1002/edm2.355 PT - Journal Article	Did not meet inclusion criteria
311	Experiences of Multidisciplinary Working: Perspectives from the Wessex Ghana Stroke Partnership.	2022	West African journal of medicine	Akpalu, A and Sykes, L and Nkromah, K and Attoh, J and Osei-Yeboah, C and Johnson, L and Amponsah, C and Laryea, F and Anarfi, O and Shaw, A and Cullen, L and Easton, S and Fullbrook-Scanlon, C and Gordon, C and Spice, C	Nigeria		Did not meet inclusion criteria
312	Perceptions of community members on contextual factors driving cardiovascular disease behavioural risk in Ghana: a qualitative study.	2022	BMC public health	Mensah, Naa Adjeley and Sanuade, Olutobi Adekunle and Baatiema, Leonard	England	https://dx.doi.org/10.1186/s12889-022-13646-3 PT - Journal Article, Research Support, Non-U.S. Gov't	Did not meet inclusion criteria
313	Effect of age and sex on the associations between potential modifiable risk factors and both type 2 diabetes and impaired fasting glycaemia among West African adults.	2022	BMC public health	Issaka, Ayuba and Cameron, Adrian J and Paradies, Yin and Bosu, William K and Houehanou, Yessito Corine N and Kiwallo, Jean B and Wesseh, Chea S and Houinato, Dismand S and Nazoum, Diarra J P and Stevenson, Christopher	England	https://dx.doi.org/10.1186/s12889-022-13588-w PT - Journal Article, Research Support, Non-U.S. Gov't	Did not meet inclusion criteria
314	Antihypertensive prescribing pattern, prescriber adherence to ISH 2020 guidelines, and implication of outpatient drug price on blood pressure control at selected hospitals in Southern Ethiopia.	2022	European journal of clinical pharmacology	Sorato, Mende Mensa and Davari, Majid and Kebriaeezadeh, Abbas and Sarrafzadegan, Nizal and Shibru, Tamiru	Germany	https://dx.doi.org/10.1007/s00228-022-03352-9 PT - Journal Article	Did not meet inclusion criteria
315	Selected hematological abnormalities and their associated factors among asthmatic patients in Northwest Ethiopia: a cross-sectional study.	2022	BMC pulmonary medicine	Solomon, Yenealem and Woldu, Berhanu and Mesfin, Nebiyu and Enawgaw, Bamlaku	England	https://dx.doi.org/10.1186/s12890-022-02020-z PT - Journal Article	Did not meet inclusion criteria
316	Feasibility, acceptability, and appropriateness of a mobile health stroke intervention among Ghanaian health workers.	2022	Journal of the neurological sciences	Amuasi, JohnH and Agbogbatey, Melvin K and Sarfo, Fred S and Beyuo, Alexis and Duah, Kwaku and Agasiya, Patrick and Arthur, Agnes and Appiah, Lambert and Nguah, Samuel B and Bockarie, Ansumana and Ayisi-Boateng, Nana K and Boateng, Kwadwo Gyebi Agyenim and Adusei-Mensah, Nathaniel and Akpalu, Albert and Ovbiagele, Bruce	Netherlands	https://dx.doi.org/10.1016/j.jns.2022.120304 PT - Journal Article, Research Support, N.I.H., Extramural	Did not meet inclusion criteria
317	Prevalence of venous thromboembolism and its associations in a large racially homogenous population of sickle cell disease patients.	2022	European journal of haematology	Okoye, Helen Chioma and Ezekekwu, Chinedu and Nwagha, Theresa Ukamaka and Korubo, Kaladada and Omunakwe, Hannah E and Nnachi, Oluomachi Charity and Madu, Anazoeze Jude and Nwogoh, Benedict and Efobi, Chilota Chibuife and Muoghalu, Ebele Adaobi and Nonyelu, Charles and Okoye, Augustine E and Obodo, Onochie Ikenna and Ugwu, Chioma Sandra and Egolum, Michael C and Nnachi, Oji Anya and Okpala, Iheanyi	England	https://dx.doi.org/10.1111/ejh.13811 PT - Journal Article	Did not meet inclusion criteria
318	The Fight against Infection and Pain: Devil's Claw (Harpagophytum procumbens) a Rich Source of Anti-Inflammatory Activity: 2011-2022.	2022	Molecules (Basel, Switzerland)	Gxaba, Nomagugu and Manganyi, Madira Coutlyne	Switzerland	https://dx.doi.org/10.3390/molecules27113637 PT - Journal Article, Review	Did not meet inclusion criteria
319	Is grip strength linked to body composition and cardiovascular risk markers in primary schoolchildren? Cross-sectional data from three African countries.	2022	BMJ open	Gerber, Markus and Ayekoe, Serge and Bonfoh, Bassirou and Coulibaly, Jean T and Daouda, Dao and Gba, Bomey Clement and Kouassi, Benal and Traore, Sylvain G and du Randt, Rosa and Nqweniso, Siphesihle and Walter, Cheryl and Finda, Marceline F and Minja, Elihaika G and Mollel, Getrud J and Masanja, Honorati and Okumu, Fredros O and Beckmann, Johanna and Gall, Stefanie and Lang, Christin and Z Long,…	England	https://dx.doi.org/10.1136/bmjopen-2021-052326 PT - Journal Article, Research Support, Non-U.S. Gov't	Did not meet inclusion criteria
320	Community-based care models for arterial hypertension management in non-pregnant adults in sub-Saharan Africa: a literature scoping review and framework for designing chronic services.	2022	BMC public health	Fernandez, Lucia Gonzalez and Firima, Emmanuel and Robinson, Elena and Ursprung, Fabiola and Huber, Jacqueline and Amstutz, Alain and Gupta, Ravi and Gerber, Felix and Mokhohlane, Joalane and Lejone, Thabo and Ayakaka, Irene and Xu, Hongyi and Labhardt, Niklaus Daniel	England	https://dx.doi.org/10.1186/s12889-022-13467-4 PT - Journal Article, Review, Research Support, Non-U.S. Gov't	Did not meet inclusion criteria
321	Use of traditional medicine and control of hypertension in 12 African countries.	2022	BMJ global health	Lassale, Camille and Gaye, Bamba and Diop, Ibrahima Bara and Mipinda, Jean Bruno and Kramoh, Kouadio Euloge and Kouam Kouam, Charles and Ikama, Meo Stephane and Takombe, Jean Laurent and Damorou, Jean Marie and Toure, Ibrahim Ali and Balde, Dadhi M and Dzudie, Anastase and Houenassi, Martin and Kane, Abdoul and Kimbally-Kaki, Suzy Gisele and Kingue, Samuel and Limbole, Emmanuel and Mfeukeu Kuate,…	England	https://dx.doi.org/10.1136/bmjgh-2021-008138 PT - Journal Article, Research Support, Non-U.S. Gov't	Did not meet inclusion criteria
322	Effectiveness of instructional videos for enhancing healthcare provider competencies for hypertension management - a pre-post study in primary healthcare settings, Tanzania.	2022	BMC health services research	Edward, Anbrasi and Kagaruki, Gibson B and Manase, Frank and Appel, Lawrence J and Matsushita, Kunihiro	England	https://dx.doi.org/10.1186/s12913-022-08064-5 PT - Journal Article	Did not meet inclusion criteria
323	Evaluation of the Efficiency of Telemedicine in the Management of Cardiovascular Diseases in Primary Healthcare in Sub-Saharan Africa: A Medico-Economic Study in Cameroon.	2022	Studies in health technology and informatics	Bediang, Georges and Nganou-Gnindjio, Chris Nadege and Kamga, Yannick and Ndongo, Jean Serge and Goethe Doualla, Fred-Cyrille and Bagayoko, Cheick Oumar and Nko'o, Samuel	Netherlands	https://dx.doi.org/10.3233/SHTI220623 PT - Journal Article, Multicenter Study	Did not meet inclusion criteria
324	Effectiveness of a community health worker-delivered care intervention for hypertension control in Uganda: study protocol for a stepped wedge, cluster randomized control trial.	2022	Trials	Ingenhoff, Rebecca and Nandawula, Juliet and Siddharthan, Trishul and Ssekitoleko, Isaac and Munana, Richard and Bodnar, Benjamin E and Weswa, Ivan and Kirenga, Bruce J and Mutungi, Gerald and van der Giet, Markus and Kalyesubula, Robert and Knauf, Felix	England	https://dx.doi.org/10.1186/s13063-022-06403-9 PT - Clinical Trial Protocol, Journal Article	Did not meet inclusion criteria
325	Community pharmacists perception and role in the prevention and management of cardiovascular disease conditions: Evidence from Ghana.	2022	The International journal of health planning and management	Henneh, Amanda Henewaa and Teg-Nefaah Tabong, Philip	England	https://dx.doi.org/10.1002/hpm.3504 PT - Journal Article	Did not meet inclusion criteria
326	Gender bias within a diabetic retinopathy screening programme in Tanzania.	2022	Eye (London, England)	Cleland, Charles R and Matsinhe, Cristovao and Makupa, William U and Philippin, Heiko	England	https://dx.doi.org/10.1038/s41433-022-02004-7 PT - Journal Article	Did not meet inclusion criteria
327	Establishing a screening programme for diabetic retinopathy in Kilimanjaro Region, Tanzania using intervention mapping.	2022	Eye (London, England)	Hall, Claudette E and Hall, Anthony B and Mallya, Joyse and Courtright, Paul and Kok, Gerjo	England	https://dx.doi.org/10.1038/s41433-022-02001-w PT - Journal Article	Did not meet inclusion criteria
328	The effect of COVID-19 on poor treatment control among ambulatory Hypertensive and/or Diabetic patients in Northwest Ethiopia.	2022	PloS one	Ayele, Tadesse Awoke and Shibru, Habtewold and Mequanent Sisay, Malede and Melese, Tesfahun and Fentie, Melkitu and Azale, Telake and Belachew, Tariku and Shitu, Kegnie and Alamneh, Tesfa Sewunet	United States	https://dx.doi.org/10.1371/journal.pone.0266421 PT - Journal Article, Research Support, Non-U.S. Gov't	Did not meet inclusion criteria
329	Needs assessment of diabetic foot services in Zimbabwe.	2022	Diabetes research and clinical practice	Kuguyo, Oppah and Chirenda, Joconiah and Chikwasha, Vasco and Mukona, Doreen Macherera and Mageza, Akimu and Gwanzura, Lovemore and Matimba, Alice	Ireland	https://dx.doi.org/10.1016/j.diabres.2022.109925 PT - Journal Article	Did not meet inclusion criteria
330	A Cross-Sectional Study of Ocular Changes in Children and Adolescents with Diabetes Mellitus in Selected Health Facilities in Ghana.	2022	International journal of environmental research and public health	Essuman, Vera A and Tagoe, Naa N and Essuman, Akye and Abaidoo, Benjamin and Akpalu, Josephine and Sackey, Harold A and Hayfron-Benjamin, Charles F and Asare, George and Amoah, Albert G B and Ndanu, Thomas A and Ofori-Adjei, Imelda D B and Barnes, Nana A and Appiah-Thompson, Benedicta L and Amoaku, Winfried M	Switzerland	https://dx.doi.org/10.3390/ijerph19095295 PT - Journal Article, Research Support, Non-U.S. Gov't	Did not meet inclusion criteria
331	Dietary intake and its associated factors among in-school adolescents in Ghana.	2022	PloS one	Hormenu, Thomas	United States	https://dx.doi.org/10.1371/journal.pone.0268319 PT - Journal Article	Did not meet inclusion criteria
332	Survival and predictors of asphyxia among neonates admitted in neonatal intensive care units of public hospitals of Addis Ababa, Ethiopia, 2021: a retrospective follow-up study.	2022	BMC pediatrics	Getaneh, Fekadeselassie Belege and Sebsbie, Girum and Adimasu, Mekonen and Misganaw, Natnael Moges and Jember, Desalegn Abebaw and Mihretie, Dires Birhanu and Abeway, Shiferaw and Bitew, Zebenay Workneh	England	https://dx.doi.org/10.1186/s12887-022-03238-w PT - Journal Article	Did not meet inclusion criteria
333	Blood pressure control status of patients with hypertension on treatment in Dessie City Northeast Ethiopia.	2022	BMC public health	Fentaw, Zinabu and Adamu, Kidist and Wedajo, Shambel	England	https://dx.doi.org/10.1186/s12889-022-13368-6 PT - Journal Article	Did not meet inclusion criteria
334	Perceived cardiovascular disease risk and tailored communication strategies among rural and urban community dwellers in Rwanda: a qualitative study.	2022	BMC public health	Niyibizi, Jean Berchmans and Okop, Kufre Joseph and Nganabashaka, Jean Pierre and Umwali, Ghislaine and Rulisa, Stephen and Ntawuyirushintege, Seleman and Tumusiime, David and Nyandwi, Alypio and Ntaganda, Evariste and Delobelle, Peter and Levitt, Naomi and Bavuma, Charlotte M	England	https://dx.doi.org/10.1186/s12889-022-13330-6 PT - Journal Article, Research Support, Non-U.S. Gov't	Did not meet inclusion criteria
335	Challenges and Opportunities in Stroke Nursing Research: Global Views From a Panel of Nurse Researchers.	2022	The Journal of neuroscience nursing : journal of the American Association of Neuroscience Nurses	Ramazanu, Sheena and Bautista, Cynthia and Green, Theresa and Rhudy, Lori M and Rogado, Maria Isabelita C and Baby, Priya and Woon, Caroline and Martinez, Rudolf Cymorr Kirby Palogan and von Gaudecker, Jane R and Nydahl, Peter and Mbakaya, Balwani Chingatichifwe and Said, Nizar B and Hayek, Mohammed F and Sila, Faith and Rahn, Anne Christin and Minagawa, Takako and Olson, DaiWai M	United States	https://dx.doi.org/10.1097/JNN.0000000000000643 PT - Journal Article	Did not meet inclusion criteria
336	Development and evaluation of a package to improve hypertension control in Nigeria [DEPIHCON]: a cluster-randomized controlled trial.	2022	Trials	Ajayi, IkeOluwapo O and Oyewole, Oyediran E and Ogah, Okechukwu S and Akinyemi, Joshua O and Salawu, Mobolaji M and Bamgboye, Eniola A and Obembe, Taiwo and Olawuwo, Morenikeji and Sani, Mahmoud Umar	England	https://dx.doi.org/10.1186/s13063-022-06209-9 PT - Journal Article, Randomized Controlled Trial	Did not meet inclusion criteria
337	Exercise-Induced Mondor's Disease of the Chest Wall in a Nigerian Man: A Case Report.	2022	West African journal of medicine	Dike, C M and Enemuo, V C	Nigeria		Did not meet inclusion criteria
338	Prevalence and Predictors of Metabolic Syndrome among Adults in North-Central, Nigeria.	2022	West African journal of medicine	Osunkwo, D and Mohammed, A and Kamateeka, M and Nguku, P and Umeokonkwo, C D and Abolade, O S and Ibrahim, M and Ibrahim, K and Nwokeukwu, H and Zoakah, A I	Nigeria		Did not meet inclusion criteria
339	Experiences of physiotherapists involved in front-line management of patients with COVID-19 in Nigeria: a qualitative study.	2022	BMJ open	Igwesi-Chidobe, Chinonso N and Anyaene, Chiamaka and Akinfeleye, Adegoke and Anikwe, Ernest and Gosselink, Rik	England	https://dx.doi.org/10.1136/bmjopen-2021-060012 PT - Journal Article	Did not meet inclusion criteria
340	Epidemiology and associated injuries in paediatric diaphyseal femur fractures treated at a limited resource zonal referral hospital in northern Tanzania.	2022	BMC musculoskeletal disorders	Macha, Albert P and Temu, Rogers and Olotu, Frank and Seth, Neil P and Massawe, Honest L	England	https://dx.doi.org/10.1186/s12891-022-05320-x PT - Journal Article	Did not meet inclusion criteria
341	Prevalence and associated factors of diabetes mellitus among Governmental Civil Servants at Guji Zone, Oromia Region, Ethiopia, 2021. A community-based cross-sectional study.	2022	PloS one	Utura, Takala and Fikrie, Anteneh	United States	https://dx.doi.org/10.1371/journal.pone.0267231 PT - Journal Article	Did not meet inclusion criteria
342	Obesity among type 2 diabetes mellitus at Sidama Region, Southern Ethiopia.	2022	PloS one	Bizuayehu, Temesgen and Menjetta, Tadesse and Mohammed, Metsihet	United States	https://dx.doi.org/10.1371/journal.pone.0266716 PT - Journal Article	Did not meet inclusion criteria
343	Impact of medication therapy management interventions on drug therapy problems, medication adherence and treatment satisfaction among ambulatory heart failure patients at Tikur Anbessa Specialised Hospital, Addis Ababa, Ethiopia: a one-group pre-post quasi-experimental study.	2022	BMJ open	Wondesen, Abate and Berha, Alemseged Beyene and Woldu, Minyahil and Mekonnen, Desalew and Engidawork, Ephrem	England	https://dx.doi.org/10.1136/bmjopen-2021-054913 PT - Journal Article, Research Support, Non-U.S. Gov't	Full text review
344	Effects of behaviour change communication on hypertension and diabetes related knowledge, attitude and practices in Imo and Kaduna States: a quasi-experimental study.	2022	BMC public health	Akuiyibo, Selema and Anyanti, Jennifer and Amoo, Babatunde and Aizobu, Dennis and Idogho, Omokhudu	England	https://dx.doi.org/10.1186/s12889-022-13139-3 PT - Journal Article, Research Support, Non-U.S. Gov't	Did not meet inclusion criteria
345	Predictors of in-hospital and 90-day post-discharge stroke mortality in Lusaka, Zambia.	2022	Journal of the neurological sciences	Nutakki, Aparna and Chomba, Mashina and Chishimba, Lorraine and Mataa, Mataa M and Zimba, Stanley and Kvalsund, Michelle and Gottesman, Rebecca F and Bahouth, Mona N and Saylor, Deanna	Netherlands	https://dx.doi.org/10.1016/j.jns.2022.120249 PT - Journal Article, Research Support, Non-U.S. Gov't, Research Support, N.I.H., Extramural	Did not meet inclusion criteria
346	Blood pressure levels among children in rural Uganda: results from 1913 children in a general population survey.	2022	Journal of human hypertension	Kansiime, Sheila and Webb, Emily L and Kusemererwa, Sylvia and Lule, Swaib A and Niwaha, Anxious J and Seeley, Janet and Karabarinde, Alex and Hansen, Christian Holm and Newton, Robert	England	https://dx.doi.org/10.1038/s41371-021-00610-8 PT - Journal Article, Research Support, Non-U.S. Gov't	Did not meet inclusion criteria
347	Exercise Intervention Changes the Perceptions and Knowledge of Non-Communicable Disease Risk Factors among Women from a Low-Resourced Setting.	2022	International journal of environmental research and public health	Makamu-Beteck, Sweetness Jabulile and Moss, Sarah Johannah and Watson, Francois Gerald and Cameron, Melainie	Switzerland	https://dx.doi.org/10.3390/ijerph19063474 PT - Journal Article	Did not meet inclusion criteria
348	Screening of hypertension, risks, knowledge/awareness in second-cycle schools in Ghana. A national cross-sectional study among students aged 12-22.	2022	Journal of human hypertension	Amponsem-Boateng, Cecilia and Oppong, Timothy Bonney and Zhang, Weidong and Boakye-Yiadom, Jonathan and Wang, Lianke and Acheampong, Kwabena and Opolot, Godfrey	England	https://dx.doi.org/10.1038/s41371-021-00502-x PT - Journal Article	Did not meet inclusion criteria
349	Levels and correlates of physical activity and capacity among HIV-infected compared to HIV-uninfected individuals.	2022	PloS one	Kitilya, Brenda and PrayGod, George and Peck, Robert and Changalucha, John and Jeremiah, Kidola and Kavishe, Bazil Baltazar and Friis, Henrik and Filteau, Suzanne and Faurholt-Jepsen, Daniel and Krogh-Madsen, Rikke and Brage, Soren and Olsen, Mette F	United States	https://dx.doi.org/10.1371/journal.pone.0262298 PT - Journal Article, Research Support, N.I.H., Extramural, Research Support, Non-U.S. Gov't	Did not meet inclusion criteria
350	Directly measured aerobic fitness in male Maasai of Tanzania.	2022	American journal of human biology : the official journal of the Human Biology Council	Christensen, Dirk L and Jorgensen, Sine W and Koch, Lars S and Nordsborg, Nikolai B and Sironga, Joseph and Ramaiya, Kaushik L and Larsen, Steen and Brage, Soren and Bygbjerg, Ib C and Maro, Venance P and Helge, Jorn W	United States	https://dx.doi.org/10.1002/ajhb.23674 PT - Journal Article, Research Support, Non-U.S. Gov't	Did not meet inclusion criteria
351	Hypertension, its correlates and differences in access to healthcare services by gender among rural Zambian residents: a cross-sectional study.	2022	BMJ open	Tateyama, Yukiko and Techasrivichien, Teeranee and Musumari, Patou Masika and Suguimoto, S Pilar and Ongosi, Anita Nyaboke and Zulu, Richard and Dube, Christopher and Ono-Kihara, Masako and Kihara, Masahiro	England	https://dx.doi.org/10.1136/bmjopen-2021-055668 PT - Journal Article, Research Support, Non-U.S. Gov't	Did not meet inclusion criteria
352	The influence of clinic care on perceptions and knowledge of non-communicable diseases and physical activity from a low-resourced community: a mixed-method study.	2022	BMC public health	Makamu-Beteck, S J and Moss, S J and Cameron, M and Watson, F G	England	https://dx.doi.org/10.1186/s12889-022-13097-w PT - Journal Article	Did not meet inclusion criteria
353	Predicting the risk of amputation and death in patients with diabetic foot ulcer. A long-term prospective cohort study of patients in Tanzania.	2022	Endocrinology, diabetes & metabolism	Abbas, Zulfiqarali G and Chockalingam, Nachiappan and Lutale, Janet K and Naemi, Roozbeh	England	https://dx.doi.org/10.1002/edm2.336 PT - Journal Article	Did not meet inclusion criteria
354	Relationship between Lifestyle Modification Counselling and Lifestyle Pattern in Hypertensive Patients attending the Family Medicine Clinic of a Tertiary Hospital in Nigeria.	2022	West African journal of medicine	Oseni, T I A and Suleiman, B A and Dele-Ojo, B F and Fuh, N F and Ibhasabemon, G and Oyewusi, O S	Nigeria		Did not meet inclusion criteria
355	Estimating the gap between demand and supply of medical appointments by physicians for hypertension care: a pooled analysis in 191 countries.	2022	BMJ open	Carrillo-Larco, Rodrigo M and Guzman-Vilca, Wilmer Cristobal and Neupane, Dinesh	England	https://dx.doi.org/10.1136/bmjopen-2021-059933 PT - Journal Article, Meta-Analysis, Research Support, Non-U.S. Gov't	Did not meet inclusion criteria
356	Modifiable cardiovascular disease risk factors among adults in southern Ethiopia: a community-based cross-sectional study.	2022	BMJ open	Kumma, Wondimagegn Paulos and Lindtjorn, Bernt and Loha, Eskindir	England	https://dx.doi.org/10.1136/bmjopen-2021-057930 PT - Journal Article	Did not meet inclusion criteria
357	Modelling of South African Hypertension: Comparative Analysis of the Classical and Bayesian Quantile Regression Approaches.	2022	Inquiry : a journal of medical care organization, provision and financing	Kuhudzai, Anesu Gelfand and Van Hal, Guido and Van Dongen, Stefan and Hoque, Muhammad	United States	https://dx.doi.org/10.1177/00469580221082356 PT - Journal Article, Research Support, Non-U.S. Gov't	Did not meet inclusion criteria
358	Adherence Clubs to Improve Hypertension Management in Nigeria: Clubmeds, a Feasibility Study.	2022	Global heart	Isiguzo, Godsent C and Santo, Karla and Panda, Rajmohan and Mbau, Lilian and Mishra, Shiva R and Ugwu, Collins N and Virani, Salim S and Odili, Augustine N and Atkins, Emily R	England	https://dx.doi.org/10.5334/gh.1109 PT - Journal Article, Research Support, Non-U.S. Gov't	Did not meet inclusion criteria
359	Relationship Between Physical Activity, Coronary Artery Disease Risk Factors and Musculoskeletal Injuries in the City of Cape Town Fire and Rescue Service.	2022	Inquiry : a journal of medical care organization, provision and financing	Ras, Jaron and Leach, Lloyd	United States	https://dx.doi.org/10.1177/00469580221084485 PT - Journal Article, Research Support, Non-U.S. Gov't	Did not meet inclusion criteria
360	Modelling study of the ability to diagnose acute rheumatic fever at different levels of the Ugandan healthcare system.	2022	BMJ open	Ndagire, Emma and Ollberding, Nicholas and Sarnacki, Rachel and Meghna, Murali and Pulle, Jafesi and Atala, Jenifer and Agaba, Collins and Kansiime, Rosemary and Bowen, Asha and Longenecker, Chris T and Oyella, Linda and Rwebembera, Joselyn and Okello, Emmy and Parks, Tom and Zang, Huaiyu and Carapetis, Jonathan and Sable, Craig and Beaton, Andrea Z	England	https://dx.doi.org/10.1136/bmjopen-2021-050478 PT - Journal Article, Research Support, Non-U.S. Gov't	Did not meet inclusion criteria
361	Osuntokun Award Lecture 2021: Challenges of Measuring the Burden of Stroke in Africa.	2022	Journal of stroke and cerebrovascular diseases : the official journal of National Stroke Association	Walker, Richard	United States	https://dx.doi.org/10.1016/j.jstrokecerebrovasdis.2022.106386 PT - Journal Article, Lecture	Did not meet inclusion criteria
362	Global, regional, and national consumption of animal-source foods between 1990 and 2018: findings from the Global Dietary Database.	2022	The Lancet. Planetary health	Miller, Victoria and Reedy, Julia and Cudhea, Frederick and Zhang, Jianyi and Shi, Peilin and Erndt-Marino, Josh and Coates, Jennifer and Micha, Renata and Webb, Patrick and Mozaffarian, Dariush and Abbott P, Abdollahi M, Abedi P, Abumweis S, Adair L, Al Nsour M, Al-Daghri N, Al-Hamad N, Al-Hoot... and Global Dietary Database	Netherlands	https://dx.doi.org/10.1016/S2542-5196(21)00352-1 PT - Journal Article, Research Support, Non-U.S. Gov't	Did not meet inclusion criteria
363	Is lack of health insurance a predictor of worsening of heart failure among adult patients attending referral hospitals in Northwestern Tanzania?.	2022	PloS one	Wajanga, Bahati M K and Kim, Christine Yaeree and Peck, Robert N and Bartlett, John and Mabula, Deodatus and Juma, Adinan and Muiruri, Charles	United States	https://dx.doi.org/10.1371/journal.pone.0264352 PT - Journal Article, Research Support, N.I.H., Extramural	Did not meet inclusion criteria
364	Addressing the Impact of Noncommunicable Diseases and Injuries (NCDIs) in Ethiopia: Findings and Recommendations from the Ethiopia NCDI Commission.	2022	Ethiopian journal of health sciences	Memirie, Solomon Tessema and Dagnaw, Wubaye Walelgne and Habtemariam, Mahlet Kifle and Bekele, Alemayehu and Yadeta, Dejuma and Bekele, Amsalu and Bekele, Wondu and Gedefaw, Molla and Assefa, Mathewos and Tolla, Mieraf Taddese and Misganaw, Awoke and Gupta, Neil and Bukhman, Gene and Norheim, Ole F	Ethiopia	https://dx.doi.org/10.4314/ejhs.v32i1.18 PT - Journal Article, Review	Did not meet inclusion criteria
365	Effect of health extension workers led home-based intervention on hypertension management in Northwest Ethiopia, 2021: study protocol for a cluster randomised controlled trial.	2022	BMJ open	Teshome, Destaw Fetene and Alemu, Shitaye and Ayele, Tadesse Awoke and Atnafu, Asmamaw and Gelaye, Kassahun Alemu	England	https://dx.doi.org/10.1136/bmjopen-2021-051178 PT - Clinical Trial Protocol, Journal Article, Research Support, Non-U.S. Gov't	Did not meet inclusion criteria
366	Adherence to COVID-19 preventive practice and associated factors among pregnant women in Gondar city, northwest Ethiopia, 2021: Community-based cross-sectional study.	2022	PloS one	Temesgan, Wubedle Zelalem and Aklil, Mastewal Belayneh and Yacob, Henok Solomon and Mekonnen, Esubalew Tsega and Tegegne, Elias Derso and Tesfa, Esubalew Binega and Melese, Eshetie Melkie and Seyoum, Tewodros	United States	https://dx.doi.org/10.1371/journal.pone.0264237 PT - Journal Article	Did not meet inclusion criteria
367	Perception towards cardiovascular diseases preventive practices among bank workers in Hossana town using the health belief model.	2022	PloS one	Amdemariam, Lemlem Kifleyesus and Watumo, Aregash Mecha and Sibamo, Epfrem Lejore and Agide, Feleke Doyore	United States	https://dx.doi.org/10.1371/journal.pone.0264112 PT - Journal Article	Did not meet inclusion criteria
368	Hypertension prevalence, awareness, treatment and control in 2019 in the adult population of Mayotte.	2022	European journal of public health	Calas, Lucinda and Subiros, Marion and Ruello, Marc and Hassani, Youssouf and Gabet, Amelie and Angue, Marion and Pointeau, Odile and Olie, Valerie and Grave, Clemence	England	https://dx.doi.org/10.1093/eurpub/ckac015 PT - Journal Article, Research Support, Non-U.S. Gov't	Did not meet inclusion criteria
369	Hypertension in the South African public healthcare system: a cost-of-illness and burden of disease study.	2022	BMJ open	Kohli-Lynch, Ciaran N and Erzse, Agnes and Rayner, B and Hofman, Karen J	England	https://dx.doi.org/10.1136/bmjopen-2021-055621 PT - Journal Article, Research Support, Non-U.S. Gov't	Did not meet inclusion criteria
370	Understanding factors influencing uptake of healthy lifestyle practices among adults following a community cardiovascular disease prevention programme in Mukono and Buikwe districts in Uganda: A qualitative study.	2022	PloS one	Ndejjo, Rawlance and Musinguzi, Geofrey and Nuwaha, Fred and Bastiaens, Hilde and Wanyenze, Rhoda K	United States	https://dx.doi.org/10.1371/journal.pone.0263867 PT - Journal Article, Research Support, Non-U.S. Gov't	Did not meet inclusion criteria
371	Community Perspectives on Primary Prevention of Rheumatic Heart Disease in Uganda.	2022	Global heart	Nalubwama, Hadija and Ndagire, Emma and Sarnacki, Rachel and Atala, Jenifer and Beaton, Andrea and Kansiime, Rosemary and Mwima, Rachel and Okello, Emmy and Watkins, David	England	https://dx.doi.org/10.5334/gh.1094 PT - Journal Article, Research Support, Non-U.S. Gov't	Did not meet inclusion criteria
372	Hypertension and Socioeconomic Status in South Central Uganda: A Population-Based Cohort Study.	2022	Global heart	Mustapha, Aishat and Ssekasanvu, Joseph and Chen, Ivy and Grabowski, Mary Kathryn and Ssekubugu, Robert and Kigozi, Godfrey and Reynolds, Steven J and Gray, Ronald H and Wawer, Maria J and Kagaayi, Joseph and Chang, Larry W and Post, Wendy S	England	https://dx.doi.org/10.5334/gh.1088 PT - Journal Article, Research Support, N.I.H., Extramural, Research Support, N.I.H., Intramural	Did not meet inclusion criteria
373	Implementation of a Teleneurology Clinic in Zambia during the COVID-19 Pandemic.	2022	Annals of neurology	Asukile, Melody and Chishimba, Lorraine and Chomba, Mashina and Mataa, Moses and Mutete, Frighton and Mwendaweli, Naluca and Yumbe, Kunda and Zimba, Stanley and Habanyama, Gloria and Shampile, Sydney and Makupe, Alex and Saylor, Deanna	United States	https://dx.doi.org/10.1002/ana.26323 PT - Journal Article, Observational Study	Did not meet inclusion criteria
374	The impact of maternal hyperglycaemia first detected in pregnancy on offspring blood pressure in Soweto, South Africa.	2022	Journal of hypertension	Boerstra, Brittany A and Soepnel, Larske M and Nicolaou, Veronique and Kolkenbeck-Ruh, Andrea and Kagura, Juliana and Ware, Lisa J and Norris, Shane A and Klipstein-Grobusch, Kerstin	England	https://dx.doi.org/10.1097/HJH.0000000000003102 PT - Journal Article, Research Support, Non-U.S. Gov't	Did not meet inclusion criteria
375	Underdiagnosis of hypertension and diabetes mellitus in South Africa.	2022	South African medical journal = Suid-Afrikaanse tydskrif vir geneeskunde	Kamerman, P	South Africa		Did not meet inclusion criteria
376	Essential medicines and technology for hypertension in primary healthcare facilities in Ebonyi State, Nigeria.	2022	PloS one	Adeke, Azuka Stephen and Umeokonkwo, Chukwuma David and Balogun, Muhammad Shakir and Odili, Augustine Nonso	United States	https://dx.doi.org/10.1371/journal.pone.0263394 PT - Journal Article, Research Support, Non-U.S. Gov't	Did not meet inclusion criteria
377	Secondary prevention of rheumatic heart disease in Ethiopia: a multicenter study.	2022	BMC cardiovascular disorders	Belay, Wubishet and Dessie, Azene and Ahmed, Hayat and Gedlu, Etsegenet and Mariyo, Abinet and Shehibo, Abdulkadir and Tigabu, Zemene and Aliyu, Muktar H and Soslow, Jonathan	England	https://dx.doi.org/10.1186/s12872-022-02473-4 PT - Journal Article, Multicenter Study, Research Support, N.I.H., Extramural	Did not meet inclusion criteria
378	High atherogenic risk concomitant with elevated HbA1c among persons with type 2 diabetes mellitus in North Ethiopia.	2022	PloS one	Gebreyesus, Hagos Amare and Abreha, Girmatsion Fisseha and Besherae, Sintayehu Degu and Abera, Merhawit Atsbha and Weldegerima, Abraha Hailu and Gidey, Aregawi Haileslassie and Bezabih, Afework Mulugeta and Lemma, Tefera Belachew and Nigatu, Tsinuel Girma	United States	https://dx.doi.org/10.1371/journal.pone.0262610 PT - Journal Article, Research Support, Non-U.S. Gov't	Did not meet inclusion criteria
379	Neonatal tetanus with good outcomes at a regional referral hospital in Eastern Uganda: a case report.	2022	Journal of medical case reports	Nakubulwa, Clare and Opio, Emmanuel and Alekat, Gladys Sarah and Kibetenga, Medrine and Alaroker, Florence Olwedo Egwau	England	https://dx.doi.org/10.1186/s13256-022-03255-4 PT - Case Reports, Journal Article	Did not meet inclusion criteria
380	Factors associated with dyslipidemia and its prevalence among Awash wine factory employees, Addis Ababa, Ethiopia: a cross-sectional study.	2022	BMC cardiovascular disorders	Angassa, Daniel and Solomon, Samrawit and Seid, Awol	England	https://dx.doi.org/10.1186/s12872-022-02465-4 PT - Journal Article	Did not meet inclusion criteria
381	Knowledge, attitude and practices of lifestyle modification and associated factors among hypertensive patients on-treatment follow up at Yekatit 12 General Hospital in the largest city of East Africa: A prospective cross-sectional study.	2022	PloS one	Kebede, Taye and Taddese, Zaid and Girma, Abiot	United States	https://dx.doi.org/10.1371/journal.pone.0262780 PT - Journal Article	Did not meet inclusion criteria
382	Incidence and predictors of chronic kidney disease in type-II diabetes mellitus patients attending at the Amhara region referral hospitals, Ethiopia: A follow-up study.	2022	PloS one	Ahmed, Medina Abdela and Ferede, Yohannes Mulu and Takele, Wubet Worku	United States	https://dx.doi.org/10.1371/journal.pone.0263138 PT - Clinical Trial, Journal Article, Multicenter Study, Research Support, Non-U.S. Gov't	Did not meet inclusion criteria
383	Non-communicable diseases (NCDs) and vulnerability to COVID-19: The case of adult patients with hypertension or diabetes mellitus in Gamo, Gofa, and South Omo zones in Southern Ethiopia.	2022	PloS one	Bojola, Fikre and Taye, Wondimagegn and Samuel, Habtamu and Mulatu, Bahiru and Kawza, Aknaw and Mekuria, Aleme	United States	https://dx.doi.org/10.1371/journal.pone.0262642 PT - Journal Article	Did not meet inclusion criteria
384	Characteristics, treatment, and control of hypertension in public primary healthcare centers in Nigeria: baseline results from the Hypertension Treatment in Nigeria Program.	2022	Journal of hypertension	Ojji, Dike B and Baldridge, Abigail S and Orji, Ikechukwu A and Shedul, Gabriel L and Ojo, Tunde M and Ye, Jiancheng and Chopra, Aashima and Ale, Boni M and Shedul, Grace and Ugwuneji, Eugenia N and Egenti, Nonye B and Aluka-Omitiran, Kasarachi and Okoli, Rosemary C B and Eze, Helen and Nwankwo, Ada and Banigbe, Bolanle and Tripathi, Priya and Kandula, Namratha R and Hirschhorn, Lisa R and Huffma…	England	https://dx.doi.org/10.1097/HJH.0000000000003089 PT - Journal Article, Research Support, N.I.H., Extramural	Did not meet inclusion criteria
385	Lung function and atherosclerosis: a cross-sectional study of multimorbidity in rural Uganda.	2022	BMC pulmonary medicine	Gilbert, Rebecca F and Cichowitz, Cody and Bibangambah, Prossy and Kim, June-Ho and Hemphill, Linda C and Yang, Isabelle T and Sentongo, Ruth N and Kakuhikire, Bernard and Christiani, David C and Tsai, Alexander C and Okello, Samson and Siedner, Mark J and North, Crystal M	England	https://dx.doi.org/10.1186/s12890-021-01792-0 PT - Journal Article, Observational Study	Did not meet inclusion criteria
386	Causes of medication non-adherence and the acceptability of support strategies for people with hypertension in Uganda: A qualitative study.	2022	International journal of nursing studies	Wilkinson, Rachel and Garden, Evan and Nanyonga, Rose Clarke and Squires, Allison and Nakaggwa, Florence and Schwartz, Jeremy I and Heller, David J	England	https://dx.doi.org/10.1016/j.ijnurstu.2021.104143 PT - Journal Article	Did not meet inclusion criteria
387	African Immigrant Health: The Health Promotion Beliefs of Zimbabwean Immigrants in the United States.	2022	Journal of immigrant and minority health	Gona, Clara M and Palan-Lopez, Ruth and Wood, Lisa and Gotora, Rosalia S and Gona, Philimon N	United States	https://dx.doi.org/10.1007/s10903-021-01318-0 PT - Journal Article	Did not meet inclusion criteria
388	Profile and management of acute coronary syndromes at primary- and secondary-level healthcare facilities in Cape Town.	2022	Cardiovascular journal of Africa	Uys, F and Beeton, A T and van der Walt, S and Lamprecht, M and Verryn, M and Vallie, Y and Stokes, D and Millar, R S and Viljoen, C A	South Africa	https://dx.doi.org/10.5830/CVJA-2021-054 PT - Journal Article	Did not meet inclusion criteria
389	The Feasibility of an Interdisciplinary Approach on the Management of Psoriasis in South Africa.	2022	Alternative therapies in health and medicine	Mpofana, Nomakhosi and Maitland Griffiths, Christopher Ernest and Cordelia Dlova, Ncoza	United States		Did not meet inclusion criteria
390	The effectiveness of nurse-led group interventions on hypertension lifestyle management: A mixed method study.	2022	Journal of nursing scholarship : an official publication of Sigma Theta Tau International Honor Society of Nursing	Nanyonga, Rose Clarke and Spies, Lori A and Nakaggwa, Florence	United States	https://dx.doi.org/10.1111/jnu.12732 PT - Journal Article, Research Support, Non-U.S. Gov't, Research Support, N.I.H., Extramural	Did not meet inclusion criteria
391	Psychometric Validation of a Combined Assessment for Anxiety and Depression in Primary Care in Mozambique (CAD-MZ).	2022	Assessment	Belus, Jennifer M and Muanido, Alberto and Cumbe, Vasco F J and Manaca, Maria Nelia and Wagenaar, Bradley H	United States	https://dx.doi.org/10.1177/10731911211032285 PT - Systematic Review, Journal Article, Research Support, N.I.H., Extramural	Did not meet inclusion criteria
392	Effect of aerobic exercise on physiological and left ventricular echocardiographic characteristics of non-athletic adult males in northern Ethiopia.	2022	The Journal of sports medicine and physical fitness	Kiflom, Saymon and Enyew, Desta and Ayalew, Abinet and Hailu, Abraha and Gebretensay, Mulay and Gebrehawerya, Guesh	Italy	https://dx.doi.org/10.23736/S0022-4707.21.11951-6 PT - Journal Article	Did not meet inclusion criteria
393	Sexuality after stroke: Exploring knowledge, attitudes, comfort and behaviours of rehabilitation professionals.	2022	Annals of physical and rehabilitation medicine	Low, Michelle Anne and Power, Emma and McGrath, Margaret	Netherlands	https://dx.doi.org/10.1016/j.rehab.2021.101547 PT - Journal Article	Did not meet inclusion criteria
394	Toxicity assessment of watermelon seed supplemented diet in rats.	2022	Drug and chemical toxicology	Oyenihi, Omolola R and Afolabi, Blessing A and Oyenihi, Ayodeji B and Ojo, Gideon B	United States	https://dx.doi.org/10.1080/01480545.2021.1894699 PT - Journal Article	Did not meet inclusion criteria
395	[Prevalence and risk factors associated with intradialytic hypotension in Sub-Saharan Africa: The case of Burkina Faso].	2022	Prevalence et facteurs de risque associes a l'hypotension intradialytique en Afrique subsaharienne : cas du Burkina Faso.	Delma, S and Coulibaly, G and Lengani, H Y A and Rouamba, N and Bonzi, Y J	France	https://dx.doi.org/10.1016/j.ancard.2021.01.002 PT - Journal Article	Did not meet inclusion criteria
396	Health behaviours and beliefs among Malawian adults taking antihypertensive medication and antiretroviral therapy: A qualitative study.	2022	Global public health	Moucheraud, Corrina and Phiri, Khumbo and Hoffman, Risa M	England	https://dx.doi.org/10.1080/17441692.2021.1874468 PT - Journal Article, Research Support, N.I.H., Extramural	Did not meet inclusion criteria
397	Health system costs of rheumatic heart disease care in South Africa.	2021	BMC public health	Hellebo, Assegid G and Zuhlke, Liesl J and Watkins, David A and Alaba, Olufunke	England	https://dx.doi.org/10.1186/s12889-021-11314-6 PT - Journal Article, Research Support, Non-U.S. Gov't	Did not meet inclusion criteria
398	Influence of age on links between major modifiable risk factors and stroke occurrence in West Africa.	2021	Journal of the neurological sciences	Sarfo, Fred S and Akpa, Onoja and Ovbiagele, Bruce and Akpalu, Albert and Wahab, Kolawole and Komolafe, Morenikeji and Obiako, Reginald and Owolabi, Lukman and Osaigbovo, Godwin O and Jenkins, Carolyn and Ogbole, Godwin and Fakunle, Adekunle and Tiwari, Hemant K and Arulogun, Oyedunni and Arnett, Donna K and Asowata, Osahon and Ogah, Okechukwu and Akinyemi, Rufus O and Owolabi, Mayowa O and SIREN	Netherlands	https://dx.doi.org/10.1016/j.jns.2021.117573 PT - Journal Article, Research Support, N.I.H., Extramural	Did not meet inclusion criteria
399	Prevalence and correlates of carotid plaque in a mixed HIV-serostatus cohort in Uganda.	2021	BMC cardiovascular disorders	Bibangambah, Prossy and Hemphill, Linda C and Acan, Moses and Tsai, Alexander C and Sentongo, Ruth N and Kim, June-Ho and Yang, Isabelle T and Siedner, Mark J and Okello, Samson	England	https://dx.doi.org/10.1186/s12872-021-02416-5 PT - Journal Article, Research Support, N.I.H., Extramural	Did not meet inclusion criteria
400	Cost-effectiveness of a Community-based Hypertension Improvement Project (ComHIP) in Ghana: results from a modelling study.	2021	BMJ open	Pozo-Martin, Francisco and Akazili, James and Der, Reina and Laar, Amos and Adler, Alma J and Lamptey, Peter and Griffiths, Ulla K and Vassall, Anna	England	https://dx.doi.org/10.1136/bmjopen-2020-039594 PT - Journal Article, Research Support, Non-U.S. Gov't	Did not meet inclusion criteria
401	Obesity and risk for hypertension and diabetes among Kenyan adults: Results from a national survey.	2021	Medicine	Temu, Tecla M and Macharia, Paul and Mtui, James and Mwangi, Martin and Ngungi, Paul W and Wanjalla, Celestine and Bloomfield, Gerald S and Farquhar, Carey and Nyanjau, Loise and Gathecha, Gladwell K and Kibachio, Joseph	United States	https://dx.doi.org/10.1097/MD.0000000000027484 PT - Journal Article	Did not meet inclusion criteria
402	Prevalence and predictors of clinic appointment non-adherence among adults with poorly controlled hypertension in a primary care setting.	2021	Ghana medical journal	Michael, Godpower C and Tanimu, Salihu T and Aliyu, Ibrahim and Grema, Bukar A and Ibrahim, Haliru and Mohammed, Abubakar A and Mutalub, Yahkub B	Ghana	https://dx.doi.org/10.4314/gmj.v55i4.4 PT - Journal Article	Did not meet inclusion criteria
403	[Central Post-Stroke Pain at the Tingandogo University Teaching Hospital of Ouagadougou (Burkina Faso): Frequency, Clinical Profile, Quality of Life of Patients and Associated Factors].	2021	La Douleur Centrale Post Accident Vasculaire Cerebral au Chu Tingandogo de Ouagadougou (Burkina Faso): Frequence, Profil Clinique, Qualite de Vie des Patients et Facteurs Associes.	Lompo, L D and Ouedraogo, A M and Some, A and Diallo, O and Napon, C and Kabore, B J	France	https://dx.doi.org/10.48327/1160-X245 PT - Journal Article	Did not meet inclusion criteria
404	Effects of cardiac rehabilitation treatment modalities in Sub-Saharan Africa: A systematic review.	2021	Malawi medical journal : the journal of Medical Association of Malawi	Namanja, Alice and Usman, Anas and Odunuga, Toyin	Malawi	https://dx.doi.org/10.4314/mmj.v33i4.10 PT - Journal Article, Review, Systematic Review	Full text review
405	Decentralising diabetes care from hospitals to primary health care centres in Malawi.	2021	Malawi medical journal : the journal of Medical Association of Malawi	Pfaff, Colin and Malamula, Gift and Kamowatimwa, Gabriel and Theu, Jo and Allain, Theresa J and Amberbir, Alemayehu and Kwilasi, Sunganani and Nyirenda, Saulos and Joshua, Martias and Mallewa, Jane and Mandala, Clement and van Oosterhout, Joep J and van Lettow, Monique	Malawi	https://dx.doi.org/10.4314/mmj.v33i3.3 PT - Journal Article	Did not meet inclusion criteria
406	Familial hypercholesterolaemia in South Africa: A reminder.	2021	South African medical journal = Suid-Afrikaanse tydskrif vir geneeskunde	Marais, A D and Blom, D J and Raal, F J and The Lipid And Atherosclerosis Society Of Southern Africa, On Behalf Of The Lipid And	South Africa	https://dx.doi.org/10.7196/SAMJ.2021.v111i8.15782 PT - Editorial	Did not meet inclusion criteria
407	Reported self-management of hypertension among adult hypertensive patients in a developing country: a cross-sectional study in a Nigerian tertiary hospital.	2021	African health sciences	Omoronyia, Ogban E and Okesiji, Idowu and Uwalaka, Chiamaka H and Mpama, Enagu A	Uganda	https://dx.doi.org/10.4314/ahs.v21i3.28 PT - Journal Article	Did not meet inclusion criteria
408	Towards a unified approach for multiple myeloma care in Kenya - proceedings of the Inaugural Multiple Myeloma Congress.	2021	The Pan African medical journal	Lotodo, Teresa Cherop and Melly, Beatrice Jepngetich and Manyega, Kelvin Mogesa and Oduor, Mercy and Magutu, Valerie and Asirwa, Fredrick Chite and Malkit, Riyat and Karagu, Alfred and Onsongo, Simon and Wafula, Caroline and Yatich, Roselyne and Mishra, Pravas Chandra and Omondi, Austin and Namaemba, Diana Flora and Oyollo, Yvette and Kugo, Maureen	Uganda	https://dx.doi.org/10.11604/pamj.2021.40.236.30742 PT - Journal Article	Did not meet inclusion criteria
409	Associations of Serum Folate and Holotranscobalamin with Cardiometabolic Risk Factors in Rural and Urban Cameroon.	2021	Nutrients	Mba, Camille M and Koulman, Albert and Forouhi, Nita G and Imamura, Fumiaki and Assah, Felix and Mbanya, Jean Claude and Wareham, Nick J	Switzerland	https://dx.doi.org/10.3390/nu14010178 PT - Journal Article	Did not meet inclusion criteria
410	Ischemic Heart Disease in Nigeria: Exploring the Challenges, Current Status, and Impact of Lifestyle Interventions on Its Primary Healthcare System.	2021	International journal of environmental research and public health	Nnate, Daniel A and Eleazu, Chinedum O and Abaraogu, Ukachukwu O	Switzerland	https://dx.doi.org/10.3390/ijerph19010211 PT - Journal Article	Did not meet inclusion criteria
411	The Influence of Cultural Experiences on the Associations between Socio-Economic Status and Motor Performance as Well as Body Fat Percentage of Grade One Learners in Cape Town, South Africa.	2021	International journal of environmental research and public health	Africa, Eileen and Stryp, Odelia Van and Musalek, Martin	Switzerland	https://dx.doi.org/10.3390/ijerph19010121 PT - Journal Article, Research Support, Non-U.S. Gov't	Did not meet inclusion criteria
412	Evidence for use of a healthy relationships assessment tool in the CHARISMA pilot study.	2021	PloS one	Tolley, Elizabeth E and Martinez, Andres and Zissette, Seth and Palanee-Phillips, Thesla and Mathebula, Florence and Tenza, Siyanda and Hartmann, Miriam and Montgomery, Elizabeth T	United States	https://dx.doi.org/10.1371/journal.pone.0261526 PT - Journal Article, Research Support, N.I.H., Extramural, Research Support, U.S. Gov't, Non-P.H.S.	Did not meet inclusion criteria
413	Estimating the burden of hypertension and its significant risk factors among male commercial drivers in sub-Saharan Africa: A systematic review and meta-analysis.	2021	BMJ open	Ackah, Martin and Ameyaw, Louise and Salifu, Mohammed Gazali and Yeboah, Cynthia Osei	England	https://dx.doi.org/10.1136/bmjopen-2021-053825 PT - Journal Article, Meta-Analysis, Systematic Review	Did not meet inclusion criteria
414	Stroke: A retrospective review of the incidence and epidemiology in a South African academic hospital emergency department.	2021	South African medical journal = Suid-Afrikaanse tydskrif vir geneeskunde	Tribelhorn, S and Motara, F and Lewis, C M	South Africa	https://dx.doi.org/10.7196/SAMJ.2021.v111i12.15682 PT - Journal Article	Did not meet inclusion criteria
415	Determinants of blood glucose control among people with Type 2 diabetes in a regional hospital in Ghana.	2021	PloS one	Djonor, Sampson Kafui and Ako-Nnubeng, Ignatius Terence and Owusu, Ewurama Ampadu and Akuffo, Kwadwo Owusu and Nortey, Pricillia and Agyei-Manu, Eldad and Danso-Appiah, Anthony	United States	https://dx.doi.org/10.1371/journal.pone.0261455 PT - Journal Article	Did not meet inclusion criteria
416	The contribution of family physicians to chronic disease management through continuity of care in Ghana.	2021	African journal of primary health care & family medicine	Engmann, Stephen T	South Africa	https://dx.doi.org/10.4102/phcfm.v13i1.3220 PT - Journal Article	Did not meet inclusion criteria
417	High Rates of Uncontrolled Blood Pressure in Malawian Adults Living with HIV and Hypertension.	2021	Global heart	Hoffman, Risa M and Chibwana, Florence and Kahn, Daniel and Banda, Ben Allan and Phiri, Linna and Chimombo, Mayamiko and Kussen, Chiulemu and Sigauke, Hitler and Moses, Agnes and van Oosterhout, Joep J and Phiri, Sam and Currier, Jesse W and Currier, Judith S and Moucheraud, Corrina	England	https://dx.doi.org/10.5334/gh.1081 PT - Journal Article, Observational Study, Research Support, N.I.H., Extramural	Did not meet inclusion criteria
418	Lay knowledge of cardiovascular disease and risk factors in three communities in Accra, Ghana: a cross-sectional survey.	2021	BMJ open	Sanuade, Olutobi Adekunle and Kushitor, Mawuli Komla and Awuah, Raphael Baffour and Asante, Paapa Yaw and Agyemang, Charles and de-Graft Aikins, Ama	England	https://dx.doi.org/10.1136/bmjopen-2021-049451 PT - Journal Article, Research Support, Non-U.S. Gov't	Did not meet inclusion criteria
419	Constructing a Nurse-led Cardiovascular Disease Intervention in Rural Ghana: A Qualitative Analysis.	2021	Annals of global health	Wood, Ethan P and Garvey, Katherine L and Aborigo, Raymond and Dambayi, Edith and Awuni, Denis and Squires, Allison P and Jackson, Elizabeth F and Phillips, James F and Oduro, Abraham R and Heller, David J	United States	https://dx.doi.org/10.5334/aogh.3379 PT - Journal Article, Research Support, N.I.H., Extramural, Research Support, Non-U.S. Gov't	Did not meet inclusion criteria
420	Pitfalls of Single Measurement Screening for Diabetes and Hypertension in Community-Based Settings.	2021	Global heart	Olivier, Stephen and Murray, Thomas and Matthews, Philippa and Mhlongo, Ngcebo and Gunda, Resign and Baisley, Kathy and Gareta, Dickman and Modise, Tshwaraganang and Smit, Theresa and Herbst, Kobus and Mpofana, Xolile and Ndung'u, Thumbi and Koole, Olivier and Pillay, Deenan and Hanekom, Willem and Wong, Emily and Siedner, Mark J and Vukuzazi Study team	England	https://dx.doi.org/10.5334/gh.1083 PT - Journal Article, Research Support, Non-U.S. Gov't	Did not meet inclusion criteria
421	Prevalence of metabolic syndrome among patients with schizophrenia in Ethiopia.	2021	BMC psychiatry	Challa, Feyissa and Getahun, Tigist and Sileshi, Meron and Geto, Zeleke and Kelkile, Teshome S and Gurmessa, Sintayehu and Medhin, Girmay and Mesfin, Miraf and Alemayehu, Melkam and Shumet, Tigist and Mulugeta, Anwar and Bekele, Desalegn and Borba, Christina P C and Oppenheim, Claire E and Henderson, David C and Fekadu, Abebaw and Carobene, Anna and Teferra, Solomon	England	https://dx.doi.org/10.1186/s12888-021-03631-2 PT - Journal Article, Research Support, Non-U.S. Gov't	Did not meet inclusion criteria
422	Preventing Multimorbidity with Lifestyle Interventions in Sub-Saharan Africa: A New Challenge for Public Health in Low and Middle-Income Countries.	2021	International journal of environmental research and public health	Alkhatib, Ahmad and Nnyanzi, Lawrence Achilles and Mujuni, Brian and Amanya, Geofrey and Ibingira, Charles	Switzerland	https://dx.doi.org/10.3390/ijerph182312449 PT - Journal Article, Review	Did not meet inclusion criteria
423	Hypertension incidence among middle-aged and older adults: findings from a 5-year prospective study in rural South Africa, 2010-2015.	2021	BMJ open	Houle, Brian and Gaziano, Thomas A and Angotti, Nicole and Mojola, Sanyu A and Kabudula, Chodziwadziwa W and Tollman, Stephen M and Gomez-Olive, F Xavier	England	https://dx.doi.org/10.1136/bmjopen-2021-049621 PT - Journal Article, Research Support, N.I.H., Extramural, Research Support, Non-U.S. Gov't	Did not meet inclusion criteria
424	Knowledge on Stroke Warning Signs and Associated Factors Among Hypertensive Patients, Northwest Ethiopia: An Institution-Based Cross-Sectional Study.	2021	Vascular health and risk management	Nigat, Adane Birhanu and Abate, Moges Wubneh and Demelash, Agimasie Tigabu and Tibebu, Nigusie Selomon and Tiruneh, Chalie Marew and Emiru, Tigabu Desie and Abdu Yimam, Mehd and Nega, Abebe Dires and Yimer, Yohannes Shumet	New Zealand	https://dx.doi.org/10.2147/VHRM.S333394 PT - Journal Article	Did not meet inclusion criteria
425	Exploring Factors Associated with Diabetic Retinopathy Treatment Compliance Behaviour in Cape Town, South Africa.	2021	International journal of environmental research and public health	Wentzel, Annalie and Mchiza, Zandile June-Rose	Switzerland	https://dx.doi.org/10.3390/ijerph182212209 PT - Journal Article, Research Support, Non-U.S. Gov't	Did not meet inclusion criteria
426	Towards universal health coverage for people with stroke in South Africa: a scoping review.	2021	BMJ open	van Niekerk, Sjan-Mari and Kamalakannan, Sureshkumar and Inglis-Jassiem, Gakeemah and Charumbira, Maria Yvonne and Fernandes, Silke and Webster, Jayne and English, Rene and Louw, Quinette A and Smythe, Tracey	England	https://dx.doi.org/10.1136/bmjopen-2021-049988 PT - Journal Article, Research Support, Non-U.S. Gov't, Review	Did not meet inclusion criteria
427	Integration of a task strengthening strategy for hypertension management into HIV care in Nigeria: a cluster randomized controlled trial study protocol.	2021	Implementation science : IS	Aifah, Angela A and Odubela, Oluwatosin and Rakhra, Ashlin and Onakomaiya, Deborah and Hu, Jiyuan and Nwaozuru, Ucheoma and Oladele, David A and Odusola, Aina Olufemi and Idigbe, Ifeoma and Musa, Adesola Z and Akere, Ayodeji and Tayo, Bamidele and Ogedegbe, Gbenga and Iwelunmor, Juliet and Ezechi, Oliver	England	https://dx.doi.org/10.1186/s13012-021-01167-3 PT - Clinical Trial Protocol, Journal Article, Research Support, N.I.H., Extramural	Did not meet inclusion criteria
428	Patient perspectives on integrated healthcare for HIV, hypertension and type 2 diabetes: a scoping review.	2021	BMJ open	Singh, Sabine and Kirk, Ole and Jaffar, Shabbar and Karakezi, Catherine and Ramaiya, Kaushik and Kallestrup, P and Kraef, Christian	England	https://dx.doi.org/10.1136/bmjopen-2021-054629 PT - Journal Article, Review	Did not meet inclusion criteria
429	Integrating diabetes, hypertension and HIV care in sub-Saharan Africa: a Delphi consensus study on international best practice.	2021	BMC health services research	McCombe, Geoff and Murtagh, Sara and Lazarus, Jeffrey V and Van Hout, Marie Claire and Bachmann, Max and Jaffar, Shabbar and Garrib, Anupam and Ramaiya, Kaushik and Sewankambo, Nelson K and Mfinanga, Sayoki and Cullen, Walter	England	https://dx.doi.org/10.1186/s12913-021-07073-0 PT - Journal Article	Did not meet inclusion criteria
430	Effects of a school-based intervention to reduce cardiovascular disease risk factors among secondary school students: A cluster-randomized, controlled trial.	2021	PloS one	Amoah, John and Said, Salmiah and Rampal, Lekhraj and Manaf, Rosliza and Ibrahim, Normala and Owusu-Agyei, Seth and Poku Asante, Kwaku	United States	https://dx.doi.org/10.1371/journal.pone.0259581 PT - Journal Article	Did not meet inclusion criteria
431	Profile and outcomes of patients admitted with hyperglycemic emergencies in the Buea Regional Hospital in Cameroon.	2021	The Pan African medical journal	Nkoke, Clovis and Bain, Luchuo Engelbert and Makoge, Christelle and Teuwafeu, Denis and Mapina, Alice and Nkouonlack, Cyrille and Kouam, Wilfred and Jingi, Ahmadou Musa and Choukem, Simeon Pierre	Uganda	https://dx.doi.org/10.11604/pamj.2021.39.274.14371 PT - Journal Article	Did not meet inclusion criteria
432	Attribute-centred theorizing to address behavioural changes.	2021	Bulletin of the World Health Organization	Rimal, Rajiv N and Lapinski, Maria Knight	Switzerland	https://dx.doi.org/10.2471/BLT.20.285363 PT - Journal Article	Did not meet inclusion criteria
433	Integrating health services for HIV infection, diabetes and hypertension in sub-Saharan Africa: a cohort study.	2021	BMJ open	Birungi, Josephine and Kivuyo, Sokoine and Garrib, Anupam and Mugenyi, Levicatus and Mutungi, Gerald and Namakoola, Ivan and Mghamba, Janneth and Ramaiya, Kaushik and Wang, Duolao and Maongezi, Sarah and Musinguzi, Joshua and Mugisha, Kenneth and Etukoit, Bernard M and Kakande, Ayoub and Niessen, Louis Wihelmus and Okebe, Joseph and Shiri, Tinevimbo and Meshack, Shimwela and Lutale, Janet and Gil…	England	https://dx.doi.org/10.1136/bmjopen-2021-053412 PT - Journal Article, Research Support, Non-U.S. Gov't	Did not meet inclusion criteria
434	Heavy khat (Catha edulis) chewing and dyslipidemia as modifiable hypertensive risk factors among patients in Southwest, Ethiopia: Unmatched case-control study.	2021	PloS one	Gebremedhin, Meron Hadis and Lake, Eyasu Alem and Gebrekirstos, Lielt Gebreselassie	United States	https://dx.doi.org/10.1371/journal.pone.0259078 PT - Journal Article, Research Support, Non-U.S. Gov't	Did not meet inclusion criteria
435	Digital messaging to support control for type 2 diabetes (StAR2D): a multicentre randomised controlled trial.	2021	BMC public health	Farmer, A and Bobrow, K and Leon, N and Williams, N and Phiri, E and Namadingo, H and Cooper, S and Prince, J and Crampin, A and Besada, D and Daviaud, E and Yu, L-M and N'goma, J and Springer, D and Pauly, B and Tarassenko, L and Norris, S and Nyirenda, M and Levitt, N	England	https://dx.doi.org/10.1186/s12889-021-11874-7 PT - Journal Article, Multicenter Study, Randomized Controlled Trial, Research Support, Non-U.S. Gov't	Did not meet inclusion criteria
436	Rheumatic heart disease in The Gambia: clinical and valvular aspects at presentation and evolution under penicillin prophylaxis.	2021	BMC cardiovascular disorders	Jaiteh, Lamin E S and Drammeh, Lamin and Anderson, Suzanne T and Mendy, John and Ceesay, Samba and D'Alessandro, Umberto and Carapetis, Jonathan and Mirabel, Mariana and Erhart, Annette	England	https://dx.doi.org/10.1186/s12872-021-02308-8 PT - Journal Article, Multicenter Study, Research Support, Non-U.S. Gov't	Did not meet inclusion criteria
437	The magnitude of hypertension and associated factors among clients on highly active antiretroviral treatment in Southern Ethiopia, 2020: A hospital-based cross-sectional study.	2021	PloS one	Lukas, Kaleegziabher and Markos, Endrias and Belayneh, Fanuel and Habte, Akili	United States	https://dx.doi.org/10.1371/journal.pone.0258576 PT - Journal Article	Did not meet inclusion criteria
438	Facilitators and barriers in prevention of cardiovascular disease in Limpopo, South Africa: a qualitative study conducted with primary health care managers.	2021	BMC cardiovascular disorders	Douglas, Mbuyiselo and Kgatla, Nancy and Sodi, Tholene and Musinguzi, Geofrey and Mothiba, Tebogo and Skaal, Linda and Makgahlela, Mpsanyana and Bastiaens, Hilde	England	https://dx.doi.org/10.1186/s12872-021-02290-1 PT - Journal Article, Research Support, Non-U.S. Gov't	Did not meet inclusion criteria
439	Rheumatic Heart Disease Screening Based on Phonocardiogram.	2021	Sensors (Basel, Switzerland)	Asmare, Melkamu Hunegnaw and Filtjens, Benjamin and Woldehanna, Frehiwot and Janssens, Luc and Vanrumste, Bart	Switzerland	https://dx.doi.org/10.3390/s21196558 PT - Journal Article	Did not meet inclusion criteria
440	Knowledge, attitudes, and preventive practices regarding ischemic heart disease among HIV-positive individuals in northern Tanzania.	2021	Tropical medicine & international health : TM & IH	Prattipati, Sainikitha and Mlangi, Jerome J and Tarimo, Tumsifu G and Kweka, Godfrey L and Thielman, Nathan M and Bettger, Janet P and Mmbaga, Blandina T and Sakita, Francis M and Hertz, Julian T	England	https://dx.doi.org/10.1111/tmi.13690 PT - Journal Article	Did not meet inclusion criteria
441	Sexual history taking: Doctors' clinical decision-making in primary care in the North West province, South Africa.	2021	African journal of primary health care & family medicine	Pretorius, Deidre and Couper, Ian D and Mlambo, Motlatso G	South Africa	https://dx.doi.org/10.4102/phcfm.v13i1.2985 PT - Journal Article	Did not meet inclusion criteria
442	Prevalence of disease complications and risk factor monitoring amongst diabetes and hypertension patients attending chronic disease management programmes in a South African Township.	2021	African journal of primary health care & family medicine	Masupe, Tiny and De Man, Jeroen and Onagbiye, Sunday and Puoane, Thandi and Delobelle, Peter	South Africa	https://dx.doi.org/10.4102/phcfm.v13i1.2997 PT - Journal Article	Did not meet inclusion criteria
443	Magnitude of metabolic syndrome in Gondar town, Northwest Ethiopia: A community-based cross-sectional study.	2021	PloS one	Abebe, Solomon Mekonnen and Demisse, Abayneh Girma and Alemu, Shitaye and Abebe, Bewketu and Mesfin, Nebiyu	United States	https://dx.doi.org/10.1371/journal.pone.0257306 PT - Journal Article, Research Support, Non-U.S. Gov't	Did not meet inclusion criteria
444	Knowledge, attitude and practice of physical activity among patients with diabetes in Kilimanjaro region, Northern Tanzania: a descriptive cross-sectional study.	2021	BMJ open	Mwimo, Julius Lucas and Somoka, Suzana and Leyaro, Beatrice J and Amour, Caroline and Mao, Experansa and Mboya, Innocent B	England	https://dx.doi.org/10.1136/bmjopen-2020-046841 PT - Journal Article	Did not meet inclusion criteria
445	Identifying Nutrient Patterns in South African Foods to Support National Nutrition Guidelines and Policies.	2021	Nutrients	Balakrishna, Yusentha and Manda, Samuel and Mwambi, Henry and van Graan, Averalda	Switzerland	https://dx.doi.org/10.3390/nu13093194 PT - Journal Article	Did not meet inclusion criteria
446	Heart failure disease: An African perspective.	2021	Archives of cardiovascular diseases	Gtif, Imen and Bouzid, Feriel and Charfeddine, Salma and Abid, Leila and Kharrat, Najla	Netherlands	https://dx.doi.org/10.1016/j.acvd.2021.07.001 PT - Journal Article, Review	Did not meet inclusion criteria
447	Feeding behavior among health-care workers in a tertiary health institution Southeast Nigeria.	2021	Annals of African medicine	Nnadozie, Ugochukwu Uzodimma and Asouzu, Nwabumma Cynthia and Asouzu, Nonso Christian and Anekwu, Emelie Moris and Obayi, N Okwudiri K and Maduba, Charles Chidiebele and Anamazobi, Adaobi Esther and Anikwe, Christian Chidebe and Nnolim, Ikenna Bede and Nnadozie, Adaobi Azuka	India	https://dx.doi.org/10.4103/aam.aam_25_20 PT - Journal Article	Did not meet inclusion criteria
448	EXTending availability of self-management structured EducatioN programmes for people with type 2 Diabetes in low-to-middle income countries (EXTEND)-a feasibility study in Mozambique and Malawi.	2021	BMJ open	Brady, Emer M and Bamuya, Catherine and Beran, David and Correia, Jorge and Crampin, Amelia and Damasceno, Albertino and Davies, Melanie J and Hadjiconstantinou, M and Harrington, Deirdre and Khunti, Kamlesh and Levitt, Naomi and Magaia, Ana and Mistry, Jayna and Namadingo, Hazel and Rodgers, Anne and Schreder, Sally and Simango, Leopoldo and Stribling, Bernie and Taylor, Cheryl and Waheed, Ghaza…	England	https://dx.doi.org/10.1136/bmjopen-2020-047425 PT - Journal Article, Research Support, Non-U.S. Gov't	Did not meet inclusion criteria
449	Effect of a patient-centered hypertension delivery strategy on all-cause mortality: Secondary analysis of SEARCH, a community-randomized trial in rural Kenya and Uganda.	2021	PLoS medicine	Hickey, Matthew D and Ayieko, James and Owaraganise, Asiphas and Sim, Nicholas and Balzer, Laura B and Kabami, Jane and Atukunda, Mucunguzi and Opel, Fredrick J and Wafula, Erick and Nyabuti, Marilyn and Brown, Lillian and Chamie, Gabriel and Jain, Vivek and Peng, James and Kwarisiima, Dalsone and Camlin, Carol S and Charlebois, Edwin D and Cohen, Craig R and Bukusi, Elizabeth A and Kamya, Moses …	United States	https://dx.doi.org/10.1371/journal.pmed.1003803 PT - Journal Article, Multicenter Study, Randomized Controlled Trial, Research Support, N.I.H., Extramural, Research Support, Non-U.S. Gov't	Did not meet inclusion criteria
450	Overweight and obesity among non-pregnant women of reproductive age in Nigeria: findings from the 2008-2018 Nigerian Demographic and Health Survey.	2021	Public health	Tagbo, S O and Abebe, D and Oguoma, V M	Netherlands	https://dx.doi.org/10.1016/j.puhe.2021.07.036 PT - Journal Article	Did not meet inclusion criteria
451	The views of public service managers on the implementation of National Health Insurance in primary care: a case of Johannesburg Health District, Gauteng Province, Republic of South Africa.	2021	BMC health services research	Murphy, S D and Moosa, S	England	https://dx.doi.org/10.1186/s12913-021-06990-4 PT - Journal Article	Did not meet inclusion criteria
452	[Niveau d'activite physique et deconditionnement des patients insuffisants cardiaques suivis dans deux hopitaux de la ville de Yaounde : etude observationnelle au Cameroun].	2021	Physical activity and deconditioning of heart failure's patients followed at two Yaounde's hospitals settings : A cross-sectional study in Cameroon.	Nganou-Gnindjio, C N and Tankeu, A and Assomo Ndemba, P and Chatue Ngassi, M N and Kingue, S	France	https://dx.doi.org/10.1016/j.ancard.2021.06.007 PT - Journal Article	Did not meet inclusion criteria
453	COVID-19 outbreak in Mauritania: epidemiology and health system response.	2021	Journal of infection in developing countries	Ahmed, Mohamed Lemine Cheikh Brahim and Zehaf, Sidi and El Alem, Mohamed Mahmoud and Elbara, Ahmed and Ely Mahmoud, Mohamed Mahmoud and Mohamed Abdellahi, Mohamed Val and Heukelbach, Jorg	Italy	https://dx.doi.org/10.3855/jidc.15016 PT - Journal Article	Did not meet inclusion criteria
454	Epidemiology, risk factors, social determinants of health, and current management for non-alcoholic fatty liver disease in sub-Saharan Africa.	2021	The lancet. Gastroenterology & hepatology	Spearman, C Wendy and Afihene, Mary and Betiku, Omolade and Bobat, Bilal and Cunha, Lina and Kassianides, Chris and Katsidzira, Leolin and Mekonnen, Hailemichael D and Ocama, Ponsiano and Ojo, Olusegun and Paruk, Imran and Tzeuton, Christian and Sonderup, Mark W and Gastroenterology and Hepatology Association of sub-Saharan Africa (GHASSA)	Netherlands	https://dx.doi.org/10.1016/S2468-1253(21)00275-2 PT - Journal Article, Research Support, Non-U.S. Gov't, Review	Did not meet inclusion criteria
455	Controlling diabetes and hypertension in sub-Saharan Africa: lessons from HIV programmes.	2021	Lancet (London, England)	Jaffar, Shabbar and Ramaiya, Kaushik and Karekezi, Catherine and Sewankambo, Nelson and Jaffar S, Ramaiya K, Karekezi C, Ruhweza Katahoire A, Kraef C, Mutungi G, Musinguzi J, Birungi J,... and RESPOND-AFRICA Group	England	https://dx.doi.org/10.1016/S0140-6736(21)01731-1 PT - Journal Article, Research Support, Non-U.S. Gov't	Did not meet inclusion criteria
456	Evaluation of uric acid disorders and associated factors in essential hypertensive patients at Wolkite University specialized hospital, Southern Ethiopia.	2021	PloS one	Timerga, Abebe and Haile, Kassahun	United States	https://dx.doi.org/10.1371/journal.pone.0256557 PT - Journal Article	Did not meet inclusion criteria
457	Moderate-to-Vigorous Physical Activity Is Associated With Cardiorespiratory Fitness Among Primary Schoolchildren Living in Cote d'Ivoire, South Africa, and Tanzania.	2021	Frontiers in public health	Gerber, Markus and Ayekoe, Serge A and Beckmann, Johanna and Bonfoh, Bassirou and Kouassi, Kouadio Benal and Gba, Bomey Clement and Traore, Sylvain G and Coulibaly, Jean T and Daouda, Dao and du Randt, Rosa and Finda, Marceline F and Minja, Elihaika G and Gall, Stefanie and Mollel, Getrud J and Lang, Christin and Long, Kurt Z and Masanja, Honorati and Muller, Ivan and Nqweniso, Siphesihle and Oku…	Switzerland	https://dx.doi.org/10.3389/fpubh.2021.671782 PT - Journal Article, Randomized Controlled Trial, Research Support, Non-U.S. Gov't	Did not meet inclusion criteria
458	Human-centered implementation research: a new approach to develop and evaluate implementation strategies for strengthening referral networks for hypertension in western Kenya.	2021	BMC health services research	Pillsbury, Mc Kinsey M and Mwangi, Eunice and Andesia, Josephine and Njuguna, Benson and Bloomfield, Gerald S and Chepchumba, Agneta and Kamano, Jemima and Mercer, Tim and Miheso, Juliet and Pastakia, Sonak D and Pathak, Shravani and Thakkar, Aarti and Naanyu, Violet and Akwanalo, Constantine and Vedanthan, Rajesh	England	https://dx.doi.org/10.1186/s12913-021-06930-2 PT - Journal Article, Randomized Controlled Trial	Did not meet inclusion criteria
459	Exploring the challenges in leadership roles experienced by nurse managers in a mining primary healthcare setting in South Africa.	2021	Curationis	Nene, Sanele E	South Africa	https://dx.doi.org/10.4102/curationis.v44i1.2196 PT - Journal Article	Did not meet inclusion criteria
460	Attitude, preparedness, and perceived self-efficacy in controlling COVID-19 pandemics and associated factors among university students during school reopening.	2021	PloS one	Tadese, Mesfin and Mihretie, Abebe	United States	https://dx.doi.org/10.1371/journal.pone.0255121 PT - Journal Article	Did not meet inclusion criteria
461	Urinary proteomics combined with home blood pressure telemonitoring for health care reform trial: rational and protocol.	2021	Blood pressure	Thijs, Lutgarde and Asayama, Kei and Maestre, Gladys E and Hansen, Tine W and Buyse, Luk and Wei, Dong-Mei and Melgarejo, Jesus D and Brguljan-Hitij, Jana and Cheng, Hao-Min and de Souza, Fabio and Gilis-Malinowska, Natasza and Kawecka-Jaszcz, Kalina and Mels, Carina and Mokwatsi, Gontse and Muxfeldt, Elisabeth S and Narkiewicz, Krzysztof and Odili, Augustine N and Rajzer, Marek and Schutte, Alet…	England	https://dx.doi.org/10.1080/08037051.2021.1952061 PT - Clinical Trial Protocol, Journal Article, Research Support, Non-U.S. Gov't	Did not meet inclusion criteria
462	"Assessing Today for a Better Tomorrow": An observational cohort study about quality of care, mortality and morbidity among newborn infants admitted to neonatal intensive care in Guinea.	2021	PloS one	Merscher Alves, Maria Bea and Conte, N'Fanly and Diallo, Boubacar and Mamadou, Moustapha and Delamou, Albert and John, Oliver and von Felten, Stefanie and Diallo, Ibrahima Sory and Roth-Kleiner, Matthias	United States	https://dx.doi.org/10.1371/journal.pone.0254938 PT - Journal Article, Observational Study	Did not meet inclusion criteria
463	Social Support for Self-Care: Patient Strategies for Managing Diabetes and Hypertension in Rural Uganda.	2021	Annals of global health	Tusubira, Andrew K and Nalwadda, Christine K and Akiteng, Ann R and Hsieh, Evelyn and Ngaruiya, Christine and Rabin, Tracy L and Katahoire, Anne and Hawley, Nicola L and Kalyesubula, Robert and Ssinabulya, Isaac and Schwartz, Jeremy I and Armstrong-Hough, Mari	United States	https://dx.doi.org/10.5334/aogh.3308 PT - Journal Article, Research Support, N.I.H., Extramural	Did not meet inclusion criteria
464	Patients' knowledge of diabetes foot complications and self-management practices in Ghana: A phenomenological study.	2021	PloS one	Bossman, Irene Fosuhemaa and Dare, Shadrach and Oduro, Bright Anyimah and Baffour, Prince Kyei and Hinneh, Thomas Kwadwo and Nally, Jane Elizabeth	United States	https://dx.doi.org/10.1371/journal.pone.0256417 PT - Journal Article, Research Support, Non-U.S. Gov't	Did not meet inclusion criteria
465	Socio-demographic factors and health status of adults with disability in Enugu Metropolis, Nigeria.	2021	Malawi medical journal : the journal of Medical Association of Malawi	Ani, Peace N and Eze, Scholastica N and Abugu, Philomena I	Malawi	https://dx.doi.org/10.4314/mmj.v33i1.6 PT - Journal Article	Did not meet inclusion criteria
466	Management of diabetes mellitus at the household level using community health strategy in Embu County, Kenya.	2021	The Pan African medical journal	Hussein, Salim Ali and Kithuka, Peter and Otieno, George and Yoos, Alison and Kaugi, Rosaline and Njeru, Cecelia	Uganda	https://dx.doi.org/10.11604/pamj.2021.39.35.27753 PT - Journal Article	Did not meet inclusion criteria
467	Patient and healthcare provider perspectives on adherence with antihypertensive medications: an exploratory qualitative study in Tanzania.	2021	BMC health services research	Edward, Anbrasi and Campbell, Brady and Manase, Frank and Appel, Lawrence J	England	https://dx.doi.org/10.1186/s12913-021-06858-7 PT - Journal Article	Did not meet inclusion criteria
468	Adherence to antihypertensive medications among adult hypertensive patients attending chronic follow-up units of Dessie Referral Hospital, Northeastern Ethiopia: A cross-sectional study.	2021	Medicine	Andualem, Atsedemariam and Liknaw, Tiliksew and Edmealem, Afework and Gedefaw, Mihretie	United States	https://dx.doi.org/10.1097/MD.0000000000026818 PT - Journal Article	Did not meet inclusion criteria
469	Clinical Characteristics and Histopathology of Coronavirus Disease 2019-Related Deaths in African Children.	2021	The Pediatric infectious disease journal	Mabena, Fikile C and Baillie, Vicky L and Hale, Martin J and Thwala, Bukiwe N and Mthembu, Nonhlanhla and Els, Toyah and Serafin, Natali and du Plessis, Jeanine and Swart, Peter and Velaphi, Sithembiso C and Petersen, Karen L and Wadula, Jeannette and Govender, Nelesh P and Verwey, Charl and Moore, David P and Moosa, Fatima Y and Nakwa, Firdose L and Maroane, Basetsana V and Okudo, Grace and Maba…	United States	https://dx.doi.org/10.1097/INF.0000000000003227 PT - Journal Article, Research Support, Non-U.S. Gov't	Did not meet inclusion criteria
470	Patterns of dyslipidemia amongst hypertensive patients in Abuja, North Central Nigeria.	2021	The Pan African medical journal	Onyegbutulem, Henry Chijioke and Dogo, Dilli and Alu, Francis and Dankyau, Musa and Olorunfemi, David Samuel and Abdullahi, Faruk Mustapha and Akerele, Isaac Olubanji and Bala, Nafisah Ja'afar and Ibeabuchi, Ugo Nnenna and Mohammed, Maimuna Onyi	Uganda	https://dx.doi.org/10.11604/pamj.2021.39.11.28807 PT - Journal Article	Did not meet inclusion criteria
471	Surgical 'Safari' vs. Educational Program: Experience with International Cardiac Surgery Missions in Nigeria - A Rejoinder.	2021	Brazilian journal of cardiovascular surgery	Ke, Okonta and Bode, Falase and Yb, Adamu and Aj, Olugbemi and Mb, Aminu and Uu, Onakpoya	Brazil	https://dx.doi.org/10.21470/1678-9741-2020-0694 PT - Letter, Comment	Did not meet inclusion criteria
472	Prevalence and socio-demographic associations of diet and physical activity risk-factors for cardiovascular disease in Bo, Sierra Leone.	2021	BMC public health	Bockarie, Tahir and Odland, Maria Lisa and Wurie, Haja and Ansumana, Rashid and Lamin, Joseph and Witham, Miles and Oyebode, Oyinlola and Davies, Justine	England	https://dx.doi.org/10.1186/s12889-021-11422-3 PT - Journal Article, Research Support, Non-U.S. Gov't	Did not meet inclusion criteria
473	Dyslipidaemia pattern and prevalence among type 2 diabetes mellitus patients on lipid-lowering therapy at a tertiary hospital in central South Africa.	2021	BMC endocrine disorders	Pitso, Lebohang and Mofokeng, Thabiso Rafaki Petrus and Nel, Riette	England	https://dx.doi.org/10.1186/s12902-021-00813-7 PT - Journal Article	Did not meet inclusion criteria
474	Prevalence of hypertension in Ghanaian society: a systematic review, meta-analysis, and GRADE assessment.	2021	Systematic reviews	Atibila, Fidelis and Hoor, Gill Ten and Donkoh, Emmanuel Timmy and Wahab, Abdul Iddrisu and Kok, Gerjo	England	https://dx.doi.org/10.1186/s13643-021-01770-x PT - Journal Article, Meta-Analysis, Systematic Review	Did not meet inclusion criteria
475	Establishment of a cardiac telehealth program to support cardiovascular diagnosis and care in a remote, resource-poor setting in Uganda.	2021	PloS one	DeWyer, Alyssa and Scheel, Amy and Kamarembo, Jenipher and Akech, Rose and Asiimwe, Allan and Beaton, Andrea and Bobson, Bua and Canales, Lesley and DeStigter, Kristen and Kazi, Dhruv S and Kwan, Gene F and Longenecker, Chris T and Lwabi, Peter and Murali, Meghna and Ndagire, Emma and Namuyonga, Judith and Sarnacki, Rachel and Ssinabulya, Isaac and Okello, Emmy and Aliku, Twalib and Sable, Craig	United States	https://dx.doi.org/10.1371/journal.pone.0255918 PT - Journal Article, Research Support, Non-U.S. Gov't	Did not meet inclusion criteria
476	Using the first nationwide survey on non-communicable disease risk factors and different definitions to evaluate the prevalence of metabolic syndrome in Burkina Faso.	2021	PloS one	Cisse, Kadari and Samadoulougou, Delwende Rene Severin and Bognini, Joel Dofinissery and Kangoye, Tiga David and Kirakoya-Samadoulougou, Fati	United States	https://dx.doi.org/10.1371/journal.pone.0255575 PT - Evaluation Study, Journal Article, Research Support, Non-U.S. Gov't	Did not meet inclusion criteria
477	Evaluating the cascade of care for hypertension in Sierra Leone.	2021	Tropical medicine & international health : TM & IH	Geraedts, Tessa J M and Boateng, Daniel and Lindenbergh, Karel C and van Delft, Diede and Matheron, Hanna M and Monnink, Gulia L E and Martens, Janine P J and van Leerdam, Daniel and Vas Nunes, Jonathan and Bu-Buakei Jabbi, Sonnia-Magba and Kpaka, Mohamed S and Westendorp, Josien and van Duinen, Alex J and Sankoh, Osman and Grobusch, Martin P and Bolkan, Hakon A and Klipstein-Grobusch, Kerstin	England	https://dx.doi.org/10.1111/tmi.13664 PT - Journal Article, Research Support, Non-U.S. Gov't	Did not meet inclusion criteria
478	Effect of a self-care educational intervention to improve self-care adherence among patients with chronic heart failure: a clustered randomized controlled trial in Northwest Ethiopia.	2021	BMC cardiovascular disorders	Dessie, Getenet and Burrowes, Sahai and Mulugeta, Henok and Haile, Dessalegn and Negess, Ayenew and Jara, Dubie and Alem, Girma and Tesfaye, Bekele and Zeleke, Haymanot and Gualu, Tenaw and Getaneh, Temsgen and Kibret, Getiye Dejenu and Amare, Desalegne and Worku Mengesha, Endalkachew and Wagnew, Fasil and Khanam, Rasheda	England	https://dx.doi.org/10.1186/s12872-021-02170-8 PT - Journal Article, Multicenter Study, Randomized Controlled Trial, Research Support, Non-U.S. Gov't	Full text review
479	Hypertension among South African children in disadvantaged areas and associations with physical activity, fitness, and cardiovascular risk markers: A cross-sectional study.	2021	Journal of sports sciences	Joubert, Nandi and Walter, Cheryl and du Randt, Rosa and Aerts, Ann and Adams, Larissa and Degen, Jan and Gall, Stefanie and Muller, Ivan and Nienaber, Madeleine and Nqweniso, Siphesihle and des Rosiers, Sarah and Seelig, Harald and Smith, Danielle and Steinmann, Peter and Probst-Hensch, Nicole and Utzinger, Jurg and Puhse, Uwe and Gerber, Markus	England	https://dx.doi.org/10.1080/02640414.2021.1939964 PT - Journal Article	Did not meet inclusion criteria
480	COVID-19 and its effects on endothelium in HIV-positive patients in sub-Saharan Africa: Cardiometabolic risk, thrombosis and vascular function (ENDOCOVID STUDY).	2021	BMC infectious diseases	Goswami, Nandu and Fredriksen, Per Morten and Lundin, Knut E A and Agu, Chidozie and Elias, Simiat Olanike and Motaung, Keolebogile Shirley and Brix, Bianca and Cvirn, Gerhard and Sourij, Harald and Stelzl, Evelyn and Kessler, Harald H and Salon, Adam and Nkeh-Chungag, Benedicta	England	https://dx.doi.org/10.1186/s12879-021-06426-8 PT - Journal Article, Observational Study	Did not meet inclusion criteria
481	A Novel Afrocentric Stroke Risk Assessment Score: Models from the Siren Study.	2021	Journal of stroke and cerebrovascular diseases : the official journal of National Stroke Association	Akpa, Onoja and Sarfo, Fred S and Owolabi, Mayowa and Akpalu, Albert and Wahab, Kolawole and Obiako, Reginald and Komolafe, Morenikeji and Owolabi, Lukman and Osaigbovo, Godwin O and Ogbole, Godwin and Tiwari, Hemant K and Jenkins, Carolyn and Fakunle, Adekunle G and Olowookere, Samuel and Uvere, Ezinne O and Akinyemi, Joshua and Arulogun, Oyedunni and Akpalu, Josephine and Tito-Ilori, Moyinoluwa…	United States	https://dx.doi.org/10.1016/j.jstrokecerebrovasdis.2021.106003 PT - Journal Article, Multicenter Study	Did not meet inclusion criteria
482	Health systems, population and patient challenges for achieving universal health coverage for hypertension in Ghana.	2021	Health policy and planning	Koduah, Augustina and Nonvignon, Justice and Colson, Abigail and Kurdi, Amanj and Morton, Alec and van der Meer, Robert and Aryeetey, Genevieve and Megiddo, Itamar	England	https://dx.doi.org/10.1093/heapol/czab088 PT - Journal Article, Review	Did not meet inclusion criteria
483	Modifiable Risk Factors for Chronic Kidney Disease in Adulthood seen among School Children in Asaba.	2021	West African journal of medicine	Ajaegbu, O C and Ezeonwu, B U and Emeagui, O D and Okafor, H U	Nigeria		Did not meet inclusion criteria
484	Role of community health volunteers in identifying people with elevated blood pressure for diagnosis and monitoring of hypertension in Malawi: a qualitative study.	2021	BMC cardiovascular disorders	Safary, Elvis and Mwandeti, Micrina and Matanje, Beatrice and Beiersmann, Claudia and Mtaita, Caroline and Shiroya, Veronica and Winkler, Volker and Deckert, Andreas and Kumar, Pratap and Phiri, Sam and Neuhann, Florian	England	https://dx.doi.org/10.1186/s12872-021-02171-7 PT - Journal Article, Observational Study, Research Support, Non-U.S. Gov't	Did not meet inclusion criteria
485	Hypoglycemia as a cause of sudden cardiac arrest during cesarean delivery under spinal anesthesia: a case report and review of the literature.	2021	Journal of medical case reports	Tilahun, Temesgen and Gudina, Guteta	England	https://dx.doi.org/10.1186/s13256-021-02976-2 PT - Case Reports, Journal Article, Review	Did not meet inclusion criteria
486	Decision-support tools via mobile devices to improve quality of care in primary healthcare settings.	2021	The Cochrane database of systematic reviews	Agarwal, Smisha and Glenton, Claire and Tamrat, Tigest and Henschke, Nicholas and Maayan, Nicola and Fonhus, Marita S and Mehl, Garrett L and Lewin, Simon	England	https://dx.doi.org/10.1002/14651858.CD012944.pub2 PT - Journal Article, Meta-Analysis, Research Support, Non-U.S. Gov't, Systematic Review	Did not meet inclusion criteria
487	Demonstrating the feasibility of digital health to support pediatric patients in South Africa.	2021	Epilepsia open	Davies, Elin Haf and Fieggen, Karen and Wilmshurst, Jo and Anyanwu, Obuchinezia and Burman, Richard Joseph and Komarzynski, Sandra	United States	https://dx.doi.org/10.1002/epi4.12527 PT - Journal Article, Observational Study, Research Support, Non-U.S. Gov't	Did not meet inclusion criteria
488	Hypertension and Its Associated Mental Health Challenges Among Female African Refugees in Durban, South Africa.	2021	The Journal of nervous and mental disease	Munezero, Tresor and Tomita, Andrew	United States	https://dx.doi.org/10.1097/NMD.0000000000001387 PT - Journal Article, Research Support, Non-U.S. Gov't	Did not meet inclusion criteria
489	Multimorbidity of chronic diseases of lifestyle among South African adults.	2021	The Pan African medical journal	Akindele, Mukadas Oyeniran and Useh, Ushotanefe	Uganda	https://dx.doi.org/10.11604/pamj.2021.38.332.15109 PT - Journal Article	Did not meet inclusion criteria
490	Cardiovascular risk factors among patients with human immunodeficiency viral infection at a tertiary hospital in Ghana: a cross-sectional study.	2021	The Pan African medical journal	Sanuade, Olutobi Adekunle and Baatiema, Leonard and Christian, Aaron Kobina and Puplampu, Peter	Uganda	https://dx.doi.org/10.11604/pamj.2021.38.317.28335 PT - Journal Article	Did not meet inclusion criteria
491	The effect of eligibility for antiretroviral therapy on body mass index and blood pressure in KwaZulu-Natal, South Africa.	2021	Scientific reports	Kuber, Aditi and Reuter, Anna and Geldsetzer, Pascal and Chimbindi, Natsayi and Moshabela, Mosa and Tanser, Frank and Barnighausen, Till and Vollmer, Sebastian	England	https://dx.doi.org/10.1038/s41598-021-94057-z PT - Journal Article, Research Support, N.I.H., Extramural, Research Support, Non-U.S. Gov't	Did not meet inclusion criteria
492	Innovative cardiovascular primary prevention population-based strategies: a 2-year hybrid type 1 implementation randomised control trial (RCT) which evaluates behavioural change conducted by community champions compared with brief advice only from the SPICES project (scaling-up packages of interv...	2021	BMC public health	Le Goff, Delphine and Barais, Marie and Perraud, Gabriel and Derriennic, Jeremy and Aujoulat, Paul and Guillou-Landreat, Morgane and Le Reste, Jean Yves	England	https://dx.doi.org/10.1186/s12889-021-11443-y PT - Journal Article, Randomized Controlled Trial, Research Support, Non-U.S. Gov't	Did not meet inclusion criteria
493	Cost-Effectiveness of Population Level and Individual Level Interventions to Combat Non-communicable Disease in Eastern Sub-Saharan Africa and South East Asia: A WHO-CHOICE Analysis.	2021	International journal of health policy and management	Bertram, Melanie Y and Chisholm, Daniel and Watts, Rory and Waqanivalu, Temo and Prasad, Vinayak and Varghese, Cherian	Iran	https://dx.doi.org/10.34172/ijhpm.2021.37 PT - Journal Article	Did not meet inclusion criteria
494	Task-shifting to optimize outpatient neurological care in Zambia.	2021	Human resources for health	Villegas, Ana C and Saylor, Deanna and Kvalsund, Michelle and Atadzhanov, Masharip and Chiluba, Clarence and Chishimba, Lorraine and Zimba, Stanley and Chomba, Mashina and Siddiqi, Omar K	England	https://dx.doi.org/10.1186/s12960-021-00619-7 PT - Journal Article	Did not meet inclusion criteria
495	Post-Discharge Symptoms among Hospitalized COVID-19 Patients in Nigeria: A Single-Center Study.	2021	The American journal of tropical medicine and hygiene	Ogoina, Dimie and James, Hendris Izibewule and Ogoinja, Stanley Zikeyi	United States	https://dx.doi.org/10.4269/ajtmh.21-0509 PT - Journal Article	Did not meet inclusion criteria
496	Prevalence and Associated Factors of Self-rated Oral Health among a National Population-based Sample of Adults in Sudan: Results of the 2016 STEPS Survey.	2021	Oral health & preventive dentistry	Pengpid, Supa and Peltzer, Karl	Germany	https://dx.doi.org/10.3290/j.ohpd.b1749751 PT - Journal Article	Did not meet inclusion criteria
497	A Narrative Review of Nutritional Malpractices, Motivational Drivers, and Consequences in Pregnant Women: Evidence from Recent Literature and Program Implications in Ethiopia.	2021	TheScientificWorldJournal	Kibr, Gesessew	United States	https://dx.doi.org/10.1155/2021/5580039 PT - Journal Article, Review	Did not meet inclusion criteria
498	Ten-year risk of fatal cardiovascular disease and its association with metabolic risk factors among waste pickers in South Africa.	2021	BMC cardiovascular disorders	Made, Felix and Nonterah, Engelbert A and Tlotleng, Nonhlanhla and Ntlebi, Vusi and Naicker, Nisha	England	https://dx.doi.org/10.1186/s12872-021-02150-y PT - Journal Article	Did not meet inclusion criteria
499	Acceptability of patient-centered hypertension education delivered by community health workers among people living with HIV/AIDS in rural Uganda.	2021	BMC public health	Batte, Charles and Mukisa, John and Rykiel, Natalie and Mukunya, David and Checkley, William and Knauf, Felix and Kalyesubula, Robert and Siddharthan, Trishul	England	https://dx.doi.org/10.1186/s12889-021-11411-6 PT - Journal Article, Research Support, N.I.H., Extramural	Did not meet inclusion criteria
500	Rural and urban migration to Europe in relation to cardiovascular disease risk: does it matter where you migrate from?.	2021	Public health	Jansen, E S and Agyemang, C and Boateng, D and Danquah, I and Beune, E and Smeeth, L and Klipstein-Grobusch, K and Stronks, K and Meeks, K A C	Netherlands	https://dx.doi.org/10.1016/j.puhe.2021.06.001 PT - Journal Article	Did not meet inclusion criteria
501	Qualitative exploration into reasons for delay in seeking medical help with diabetic foot problems.	2021	International journal of qualitative studies on health and well-being	Ogunlana, Michael Opeoluwa and Govender, Pragashnie and Oyewole, Olufemi Oyeleye and Odole, Adesola Christianah and Falola, Jasola Love and Adesina, Olubiyi F and Akindipe, Jabez Ariyo	United States	https://dx.doi.org/10.1080/17482631.2021.1945206 PT - Journal Article	Did not meet inclusion criteria
502	The comorbidity of HIV, hypertension and diabetes: a qualitative study exploring the challenges faced by healthcare providers and patients in selected urban and rural health facilities where the ICDM model is implemented in South Africa.	2021	BMC health services research	Godongwana, Motlatso and De Wet-Billings, Nicole and Milovanovic, Minja	England	https://dx.doi.org/10.1186/s12913-021-06670-3 PT - Journal Article	Did not meet inclusion criteria
503	Clinical outcomes of hospitalised COVID-19 patients at Mthatha Regional Hospital, Eastern Cape, South Africa: A retrospective study.	2021	South African family practice : official journal of the South African Academy of Family Practice/Primary Care	Kaswa, Ramprakash and Yogeswaran, Parimalaranie and Cawe, Busisiwe	South Africa	https://dx.doi.org/10.4102/safp.v63i1.5253 PT - Journal Article	Did not meet inclusion criteria
504	Association between self-reported sleep duration and cardiometabolic risk in corporate executives.	2021	International archives of occupational and environmental health	Pienaar, Paula R and Roden, Laura C and Boot, Cecile R L and van Mechelen, Willem and Twisk, Jos W R and Lambert, Estelle V and Rae, Dale E	Germany	https://dx.doi.org/10.1007/s00420-021-01739-2 PT - Journal Article	Did not meet inclusion criteria
505	Prevalence of Hypertension and Associated Factors Among Public Servants in North Wollo Zone, Amhara Region, Ethiopia, 2020.	2021	Vascular health and risk management	Gedamu, Demlie Kassa and Sisay, Wullo	New Zealand	https://dx.doi.org/10.2147/VHRM.S298138 PT - Journal Article	Did not meet inclusion criteria
506	An Epidemic of Scurvy, Identified Based on Lower Extremity Swelling, in a Southern Ethiopian Prison.	2021	The American journal of tropical medicine and hygiene	Amogne, Wondwossen and Nimani, Meskerem and Shemsedin, Ishmael and Marshalo, Wadu and Jima, Daddi and Addissie, Adamu and Fogarty, John	United States	https://dx.doi.org/10.4269/ajtmh.20-1246 PT - Journal Article	Did not meet inclusion criteria
507	Magnitude, components and predictors of metabolic syndrome in Northern Ethiopia: Evidences from regional NCDs STEPS survey, 2016.	2021	PloS one	Ajemu, Kiros Fenta and Desta, Abraham Aregay and Berhe, Asfawosen Aregay and Woldegebriel, Ataklti Gebretsadik and Bezabih, Nega Mamo and Negash, Degnesh and Wuneh, Alem Desta and Woldearegay, Tewolde Wubayehu	United States	https://dx.doi.org/10.1371/journal.pone.0253317 PT - Journal Article	Did not meet inclusion criteria
508	Ethno medical knowledge and traditional use of Aristolochia bracteolata Lam. for malaria among local communities in Jubek State of South Sudan: A cross-sectional survey.	2021	Journal of ethnopharmacology	Mathew, Lina S and Peter, Emanuel L and Weisheit, Anke and Tolo, Casim Umba and Deng, Arop L and Ogwang, Patrick Engeu	Ireland	https://dx.doi.org/10.1016/j.jep.2021.114314 PT - Journal Article	Did not meet inclusion criteria
509	HIV and cardiovascular disease in sub-Saharan Africa: Demographic and Health Survey data for 4 countries.	2021	BMC public health	Egede, Leonard E and Walker, Rebekah J and Monroe, Patricia and Williams, Joni S and Campbell, Jennifer A and Dawson, Aprill Z	England	https://dx.doi.org/10.1186/s12889-021-11218-5 PT - Journal Article, Research Support, N.I.H., Extramural, Research Support, Non-U.S. Gov't	Did not meet inclusion criteria
510	Phone-Based Intervention under Nurse Guidance after Stroke (PINGS II) Study: Protocol for a Phase III Randomized Clinical Trial.	2021	Journal of stroke and cerebrovascular diseases : the official journal of National Stroke Association	Sarfo, Fred Stephen and Akpalu, Albert and Bockarie, Ansumana and Appiah, Lambert and Nguah, Samuel Blay and Ayisi-Boateng, Nana Kwame and Adamu, Sheila and Neizer, Christiana and Arthur, Agnes and Nyamekye, Richard and Agyenim-Boateng, Kwabena and Tagge, Raelle and Adusei-Mensah, Nathaniel and Ampofo, Michael and Laryea, Ruth and Singh, Arti and Amuasi, John Humphry and Ovbiagele, Bruce	United States	https://dx.doi.org/10.1016/j.jstrokecerebrovasdis.2021.105888 PT - Clinical Trial Protocol, Journal Article	Did not meet inclusion criteria
511	Examining the Relationship Between Occupational Physical Activity and Hypertension Status: Evidence from the Ghana WHO Study on Global Ageing and Adult Health.	2021	Annals of work exposures and health	Konkor, Irenius and Dogoli, Maurice Anfaara and Kuuire, Vincent and Wilson, Kathi	England	https://dx.doi.org/10.1093/annweh/wxab035 PT - Journal Article	Did not meet inclusion criteria
512	Survival Time to Development of Hypertension and Its Predictors among a Cohort of Diabetic Patients in Health Facilities of Gurage Zone: A Retrospective Follow-Up Study.	2021	Vascular health and risk management	Migora, Biru and Geleso, Mulugeta Geremew and Girum, Tadele and Bireda, Meskele and Gebru, Mehari and Dessu, Samuel	New Zealand	https://dx.doi.org/10.2147/VHRM.S297968 PT - Journal Article	Did not meet inclusion criteria
513	South Africa's Health Promotion Levy: Excise tax findings and equity potential.	2021	Obesity reviews : an official journal of the International Association for the Study of Obesity	Hofman, Karen J and Stacey, Nicholas and Swart, Elizabeth C and Popkin, Barry M and Ng, Shu Wen	England	https://dx.doi.org/10.1111/obr.13301 PT - Journal Article, Research Support, N.I.H., Extramural, Research Support, Non-U.S. Gov't, Review	Did not meet inclusion criteria
514	Undiagnosed hypertension and associated factors among bank workers in Bahir Dar City, Northwest, Ethiopia, 2020. A cross-sectional study.	2021	PloS one	Dejenie, Mekdes and Kerie, Sitotaw and Reba, Kidist	United States	https://dx.doi.org/10.1371/journal.pone.0252298 PT - Journal Article, Research Support, Non-U.S. Gov't	Did not meet inclusion criteria
515	Evaluation of the Effectiveness of Telemedicine in the Management of Cardiovascular Diseases in Primary Health Care in Cameroon: An Interventional Study.	2021	Studies in health technology and informatics	Bediang, Georges and Nganou-Gnindjio, Chris Nadege and Kamga, Yannick and Goethe Doualla, Fred-Cyrille and Bagayoko, Cheick Oumar and Nko'o, Samuel	Netherlands	https://dx.doi.org/10.3233/SHTI210244 PT - Journal Article, Multicenter Study	Full text review
516	Ideal Cardiovascular Health in a Nationally Representative Population-Based Sample of Adults in Malawi.	2021	Global heart	Pengpid, Supa and Peltzer, Karl	England	https://dx.doi.org/10.5334/gh.986 PT - Journal Article	Did not meet inclusion criteria
517	Self-care practice among hypertensive patients in Ethiopia: systematic review and meta-analysis.	2021	Open heart	Tadesse, Degena Bahrey and Gerensea, Hadgu	England	https://dx.doi.org/10.1136/openhrt-2020-001421 PT - Journal Article, Meta-Analysis, Systematic Review	Did not meet inclusion criteria
518	High-risk surgeries, anesthetic challenges, and real benefits of peripheral regional techniques revisited.	2021	Nigerian journal of clinical practice	Jasper, A O and Onohwakpor, E A and Akhator, A	India	https://dx.doi.org/10.4103/njcp.njcp_342_19 PT - Case Reports	Did not meet inclusion criteria
519	Assessment of the level of knowledge, awareness and management of hypertension and diabetes among adults in Imo and Kaduna states, Nigeria: a cross-sectional study.	2021	BMJ open	Anyanti, Jennifer and Akuiyibo, Selema Margaret and Fajemisin, Oluwole and Idogho, Omokhudu and Amoo, Babatunde	England	https://dx.doi.org/10.1136/bmjopen-2020-043951 PT - Journal Article, Research Support, Non-U.S. Gov't	Did not meet inclusion criteria
520	Vocational rehabilitation for young stroke survivors in Gauteng public healthcare: Occupational therapists' perceptions1.	2021	Work (Reading, Mass.)	Dreyer, Greea and van Niekerk, Matty	Netherlands	https://dx.doi.org/10.3233/WOR-213460 PT - Journal Article	Did not meet inclusion criteria
521	Diagnosis, risk factors and management of diabetes mellitus in HIV-infected persons in France: A real-life setting study.	2021	PloS one	Kousignian, Isabelle and Sautereau, Aurelie and Vigouroux, Corinne and Cros, Agnes and Kretz, Sandrine and Viard, Jean Paul and Slama, Laurence	United States	https://dx.doi.org/10.1371/journal.pone.0250676 PT - Journal Article	Did not meet inclusion criteria
522	Prevalence of Hypertension and Associated Factors Among Adults in Debre Berhan Town, North Shoa Zone, Ethiopia, 2020.	2021	Vascular health and risk management	Geset Haile, Demelash and Sharew, Nigussie Taddess and Mekuria, Abinet Dagnaw and Abebe, Ayele Mamo and Mezemir, Yordanos	New Zealand	https://dx.doi.org/10.2147/VHRM.S297403 PT - Journal Article	Did not meet inclusion criteria
523	Feasibility of point-of-care cardiac ultrasound performed by clinicians at health centers in Tanzania.	2021	BMC cardiovascular disorders	Kimambo, Delilah and Kennedy, Samuel and Kifai, Engerasiya and Kailembo, Neema and Eichberg, Christie and Markosky, Sarah and Shah, Ishan and Powers, Eric and Zwerner, Peter and Dorman, Susan E and Janabi, Mohamed and Bayer, Richard	England	https://dx.doi.org/10.1186/s12872-021-02045-y PT - Journal Article, Research Support, Non-U.S. Gov't	Did not meet inclusion criteria
524	Lifestyle factors associated with the transition from healthy to unhealthy adiposity among black South African adults over 10 years.	2021	Nutrition, metabolism, and cardiovascular diseases : NMCD	Kruger, Herculina S and Ricci, Cristian and Pieters, Marlien and Botha-le Roux, Shani and Moss, Sarah J and Kruger, Iolanthe M and van Zyl, Tertia and Schutte, Aletta E	Netherlands	https://dx.doi.org/10.1016/j.numecd.2021.03.017 PT - Journal Article, Research Support, Non-U.S. Gov't	Did not meet inclusion criteria
525	Rate of glycemic control and associated factors among type two diabetes mellitus patients in Ethiopia: A cross sectional study.	2021	PloS one	Nigussie, Shambel and Birhan, Nigussie and Amare, Firehiwot and Mengistu, Getnet and Adem, Fuad and Abegaz, Tadesse Melaku	United States	https://dx.doi.org/10.1371/journal.pone.0251506 PT - Journal Article	Did not meet inclusion criteria
526	Challenges experienced by patients with hypertension in Ghana: A qualitative inquiry.	2021	PloS one	Atibila, Fidelis and Ten Hoor, Gill and Donkoh, Emmanuel Timmy and Kok, Gerjo	United States	https://dx.doi.org/10.1371/journal.pone.0250355 PT - Journal Article	Did not meet inclusion criteria
527	International normalised ratio control in a non-metropolitan setting in Western Cape Province, South Africa.	2021	South African medical journal = Suid-Afrikaanse tydskrif vir geneeskunde	Prinsloo, D N and Gould, T J and Viljoen, C A and Basera, W and Ntsekhe, M	South Africa	https://dx.doi.org/10.7196/SAMJ.2021.v111i4.15171 PT - Journal Article	Did not meet inclusion criteria
528	Shortfall in stroke care: A study of ischaemic stroke care practices in a South African metropole.	2021	South African medical journal = Suid-Afrikaanse tydskrif vir geneeskunde	Mandizvidza, V and London, L and Bryer, A	South Africa	https://dx.doi.org/10.7196/SAMJ.2021.v111i3.15104 PT - Journal Article	Did not meet inclusion criteria
529	How are academic achievement and inhibitory control associated with physical fitness, soil-transmitted helminth infections, food insecurity and stunting among South African primary schoolchildren?.	2021	BMC public health	Gerber, Markus and Lang, Christin and Beckmann, Johanna and du Randt, Rosa and Gall, Stefanie and Seelig, Harald and Long, Kurt Z and Ludyga, Sebastian and Muller, Ivan and Nienaber, Madeleine and Nqweniso, Siphesihle and Puhse, Uwe and Steinmann, Peter and Utzinger, Jurg and Walter, Cheryl	England	https://dx.doi.org/10.1186/s12889-021-10779-9 PT - Journal Article, Research Support, Non-U.S. Gov't	Did not meet inclusion criteria
530	Cardiovascular risk factors in the Maghreb. A systematic review.	2021	La Tunisie medicale	Mrabet, Houcem Elomma and Mlouki, Imene and Nouira, Sarra and Hmaied, Ons and Ben Abdelaziz, Ahmed and El Mhamdi, Sana	Tunisia		Did not meet inclusion criteria
531	Implementation outcomes of national decentralization of integrated outpatient services for severe non-communicable diseases to district hospitals in Rwanda.	2021	Tropical medicine & international health : TM & IH	Niyonsenga, Simon Pierre and Park, Paul H and Ngoga, Gedeon and Ntaganda, Evariste and Kateera, Fredrick and Gupta, Neil and Rwagasore, Edson and Rwunganira, Samuel and Munyarugo, Antoine and Mutumbira, Cadet and Dusabayezu, Symaque and Eagan, Arielle and Boudreaux, Chantelle and Noble, Christopher and Muhimpundu, Marie Aimee and Ndayisaba, F Gilles and Nsanzimana, Sabin and Bukhman, Gene and Uwi…	England	https://dx.doi.org/10.1111/tmi.13593 PT - Journal Article	Did not meet inclusion criteria
532	Group Medical Visit and Microfinance Intervention for Patients With Diabetes or Hypertension in Kenya.	2021	Journal of the American College of Cardiology	Vedanthan, Rajesh and Kamano, Jemima H and Chrysanthopoulou, Stavroula A and Mugo, Richard and Andama, Benjamin and Bloomfield, Gerald S and Chesoli, Cleophas W and DeLong, Allison K and Edelman, David and Finkelstein, Eric A and Horowitz, Carol R and Manyara, Simon and Menya, Diana and Naanyu, Violet and Orango, Vitalis and Pastakia, Sonak D and Valente, Thomas W and Hogan, Joseph W and Fuster, …	United States	https://dx.doi.org/10.1016/j.jacc.2021.03.002 PT - Journal Article, Randomized Controlled Trial, Research Support, N.I.H., Extramural	Did not meet inclusion criteria
533	Towards cardiovascular disease prevention in Nigeria: A mixed method study of how adolescents and young adults in a university setting perceive cardiovascular disease and risk factors.	2021	African journal of primary health care & family medicine	Odunaiya, Nse A and Adesanya, Temilade and Okoye, Emmanuel C and Oguntibeju, Oluwafemi O	South Africa	https://dx.doi.org/10.4102/phcfm.v13i1.2200 PT - Journal Article	Did not meet inclusion criteria
534	Demographic stratification of Type 2 diabetes and comorbidities in district healthcare in KwaZulu-Natal.	2021	South African family practice : official journal of the South African Academy of Family Practice/Primary Care	Chetty, Lauren and Govender, Nalini and Govender, Ganesan M and Reddy, Poovendhree	South Africa	https://dx.doi.org/10.4102/safp.v63i1.5218 PT - Journal Article, Research Support, Non-U.S. Gov't	Did not meet inclusion criteria
535	Social determinants and behaviors associated with overweight and obesity among youth and adults in a peri-urban area of Maputo City, Mozambique.	2021	Journal of global health	Macicame, Ivalda and Prista, Antonio and Parhofer, Klaus G and Cavele, Nilzio and Manhica, Cremildo and Nhachungue, Sheila and Saathoff, Elmar and Rehfuess, Eva	Scotland	https://dx.doi.org/10.7189/jogh.11.04021 PT - Journal Article	Did not meet inclusion criteria
536	Capacity and site readiness for hypertension control program implementation in the Federal Capital Territory of Nigeria: a cross-sectional study.	2021	BMC health services research	Orji, Ikechukwu A and Baldridge, Abigail S and Omitiran, Kasarachi and Guo, Mainzhao and Ajisegiri, Whenayon Simeon and Ojo, Tunde M and Shedul, Gabriel and Kandula, Namratha R and Hirschhorn, Lisa R and Huffman, Mark D and Ojji, Dike B	England	https://dx.doi.org/10.1186/s12913-021-06320-8 PT - Journal Article	Did not meet inclusion criteria
537	The importance of considering cultural and environmental elements in an interventional model of care to fight hypertension in Africa.	2021	Journal of clinical hypertension (Greenwich, Conn.)	Cavagna, Pauline and Kramoh, Kouadio Eulodge and Sidy Ali, Abdallahi and Balde, Dahdi M and Traore, Abdoulaye K and Khoury, Stephanie and Jouven, Xavier and Antignac, Marie	United States	https://dx.doi.org/10.1111/jch.14252 PT - Letter, Comment	Did not meet inclusion criteria
538	Sedentary Behaviour among Urban Civil Servants in Eastern Part of Southern Nations, Nationalities and Peoples' Region, Ethiopia.	2021	BioMed research international	Baye, Markos Yohannes	United States	https://dx.doi.org/10.1155/2021/8847107 PT - Journal Article	Did not meet inclusion criteria
539	Vascular Surgery in South Africa in 2021.	2021	European journal of vascular and endovascular surgery : the official journal of the European Society for Vascular Surgery	Cassimjee, Ismail and le Roux, Dirk and Pillai, Jay and Veller, Martin	England	https://dx.doi.org/10.1016/j.ejvs.2021.03.001 PT - Editorial	Did not meet inclusion criteria
540	Magnitude and associated factors of poor medication adherence among diabetic and hypertensive patients visiting public health facilities in Ethiopia during the COVID-19 pandemic.	2021	PloS one	Shimels, Tariku and Asrat Kassu, Rodas and Bogale, Gelila and Bekele, Mahteme and Getnet, Melsew and Getachew, Abrham and Shewamene, Zewdneh and Abraha, Mebratu	United States	https://dx.doi.org/10.1371/journal.pone.0249222 PT - Clinical Trial, Journal Article, Multicenter Study, Research Support, Non-U.S. Gov't	Did not meet inclusion criteria
541	Response to: Cavagna et al The importance of considering cultural and environmental elements in an interventional model of care to fight hypertension in Africa.	2021	Journal of clinical hypertension (Greenwich, Conn.)	Otieno, Harun A and Miezah, Charles and Yonga, Gerald and Kueffer, Fred and Guy, Molly and Lang'at, Chemuttaai and Hettrick, Douglas A and Schmieder, Roland	United States	https://dx.doi.org/10.1111/jch.14253 PT - Letter, Research Support, Non-U.S. Gov't, Comment	Did not meet inclusion criteria
542	HCV Seroprevalence among HIV Patients and Associated Comorbidities at One Primary Health Facility in Rwanda.	2021	The American journal of tropical medicine and hygiene	Munyemana, Jean Bosco and Mukanoheli, Esperance and Nsabimana, Theoneste and Niringiyumukiza, Jean Damascene	United States	https://dx.doi.org/10.4269/ajtmh.20-0500 PT - Journal Article	Did not meet inclusion criteria
543	Association between food insecurity and key metabolic risk factors for diet-sensitive non-communicable diseases in sub-Saharan Africa: a systematic review and meta-analysis.	2021	Scientific reports	Nkambule, Sphamandla Josias and Moodley, Indres and Kuupiel, Desmond and Mashamba-Thompson, Tivani P	England	https://dx.doi.org/10.1038/s41598-021-84344-0 PT - Journal Article, Meta-Analysis, Research Support, Non-U.S. Gov't, Systematic Review	Did not meet inclusion criteria
544	Prevalence and risk factors of hypertension among adults: A community based study in Addis Ababa, Ethiopia.	2021	PloS one	Asemu, Meseret Molla and Yalew, Alemayehu Worku and Kabeta, Negussie Deyessa and Mekonnen, Desalew	United States	https://dx.doi.org/10.1371/journal.pone.0248934 PT - Journal Article, Research Support, Non-U.S. Gov't	Did not meet inclusion criteria
545	Complete replacement of maize grain with sorghum and pearl millet grains in Jumbo quail diets: Feed intake, physiological parameters, and meat quality traits.	2021	PloS one	Masenya, Thabiso Isaac and Mlambo, Victor and Mnisi, Caven Mguvane	United States	https://dx.doi.org/10.1371/journal.pone.0249371 PT - Journal Article, Research Support, Non-U.S. Gov't	Did not meet inclusion criteria
546	Atherosclerotic event risk and risk reduction therapies among Ghanaian hemorrhagic stroke survivors.	2021	Journal of the neurological sciences	Sarfo, Fred Stephen and Adamu, Sheila and Obese, Vida and Agbenorku, Manolo and Opare-Addo, Priscilla Abrafi and Ovbiagele, Bruce	Netherlands	https://dx.doi.org/10.1016/j.jns.2021.117389 PT - Journal Article, Observational Study	Did not meet inclusion criteria
547	National prevalence of coronary heart disease and stroke in South Africa from 1990-2017: a systematic review and meta-analysis.	2021	Cardiovascular journal of Africa	Abdelatif, Nada and Peer, Nasheeta and Manda, Samuel O	South Africa	https://dx.doi.org/10.5830/CVJA-2020-045 PT - Journal Article, Meta-Analysis, Research Support, Non-U.S. Gov't, Review, Systematic Review	Did not meet inclusion criteria
548	'Long COVID': persistent COVID-19 symptoms in survivors managed in Lagos State, Nigeria.	2021	BMC infectious diseases	Osikomaiya, Bodunrin and Erinoso, Olufemi and Wright, Kikelomo Ololade and Odusola, Aina Olufemi and Thomas, Babafemi and Adeyemi, Oluwatosin and Bowale, Abimbola and Adejumo, Olusola and Falana, Ayodeji and Abdus-Salam, Ismail and Ogboye, Olusegun and Osibogun, Akin and Abayomi, Akin	England	https://dx.doi.org/10.1186/s12879-020-05716-x PT - Journal Article	Did not meet inclusion criteria
549	Prevalence and Predictors of Multivitamin Supplement Use After Stroke in Ghana.	2021	Journal of stroke and cerebrovascular diseases : the official journal of National Stroke Association	Sarfo, Fred Stephen and Ovbiagele, Bruce	United States	https://dx.doi.org/10.1016/j.jstrokecerebrovasdis.2021.105735 PT - Journal Article	Did not meet inclusion criteria
550	Building a Sustainable Comprehensive Multiple Myeloma Program in Western Kenya.	2021	JCO global oncology	Oduor, Mercy A and Lotodo, Teresa C and Vik, Terry A and Manyega, Kelvin M and Loehrer, Patrick and Omondi, Austin A and Oguda, John O and Asirwa, Fredrick C	United States	https://dx.doi.org/10.1200/GO.20.00572 PT - Journal Article, Research Support, Non-U.S. Gov't	Did not meet inclusion criteria
551	Factors Linked to Chronic Kidney Disease Among Stroke Survivors in Ghana.	2021	Journal of stroke and cerebrovascular diseases : the official journal of National Stroke Association	Sarfo, Fred Stephen and Agyei, Martin and Ogyefo, Isaac and Opare-Addo, Priscilla Abrafi and Ovbiagele, Bruce	United States	https://dx.doi.org/10.1016/j.jstrokecerebrovasdis.2021.105720 PT - Comparative Study, Journal Article, Observational Study	Did not meet inclusion criteria
552	Clinical outcomes of pharmaceutical care intervention in HIV positive patients with hypertension: A randomized controlled study.	2021	Journal of clinical pharmacy and therapeutics	Jackson, Idongesit L and Ukwe, Chinwe V	England	https://dx.doi.org/10.1111/jcpt.13400 PT - Journal Article, Randomized Controlled Trial	Did not meet inclusion criteria
553	Reasons for poor blood pressure control in Eastern Sub-Saharan Africa: looking into 4P's (primary care, professional, patient, and public health policy) for improving blood pressure control: a scoping review.	2021	BMC cardiovascular disorders	Sorato, Mende Mensa and Davari, Majid and Kebriaeezadeh, Abbas and Sarrafzadegan, Nizal and Shibru, Tamiru and Fatemi, Behzad	England	https://dx.doi.org/10.1186/s12872-021-01934-6 PT - Journal Article, Systematic Review	Did not meet inclusion criteria
554	Reference intervals of common clinical biochemistry analytes in young Nigerian adults.	2021	PloS one	Ayemoba, Ojor and Okeji, Nathan and Hussain, Nurudeen and Umar, Tahir and Ajemba-Life, Anthony and Kene, Terfa and Edom, Uchechukwu and Ogueri, Ikechukwu and Nwagbara, Goodluck and Ochai, Inalegwu and Adekanye, Usman and Onoh, Ikenna	United States	https://dx.doi.org/10.1371/journal.pone.0247672 PT - Journal Article, Research Support, Non-U.S. Gov't	Did not meet inclusion criteria
555	Health-Related Behaviours, HIV and Active Tuberculosis are Associated with Perioperative Adverse Events Following Emergency Laparotomy at a Tertiary Surgical Service in KwaZulu-Natal, South Africa.	2021	World journal of surgery	Smith, Michelle T D and Bruce, John L and Clarke, Damian L	United States	https://dx.doi.org/10.1007/s00268-021-05986-9 PT - Journal Article	Did not meet inclusion criteria
556	Chronic Disease in the Community (CDCom) Program: Hypertension and non-communicable disease care by village health workers in rural Uganda.	2021	PloS one	Stephens, Joseph H and Addepalli, Aravind and Chaudhuri, Shombit and Niyonzima, Abel and Musominali, Sam and Uwamungu, Jean Claude and Paccione, Gerald A	United States	https://dx.doi.org/10.1371/journal.pone.0247464 PT - Journal Article, Research Support, Non-U.S. Gov't	Did not meet inclusion criteria
557	Impact of a COVID-19 National Lockdown on Integrated Care for Hypertension and HIV.	2021	Global heart	Schwartz, Jeremy I and Muddu, Martin and Kimera, Isaac and Mbuliro, Mary and Ssennyonjo, Rebecca and Ssinabulya, Isaac and Semitala, Fred C	England	https://dx.doi.org/10.5334/gh.928 PT - Journal Article, Research Support, Non-U.S. Gov't	Did not meet inclusion criteria
558	Addressing Care Continuity and Quality Challenges in the Management of Hypertension: Case Study of the Private Health Care Sector in Kenya.	2021	Journal of medical Internet research	Walcott-Bryant, Aisha and Ogallo, William and Remy, Sekou L and Tryon, Katherine and Shena, Winnie and Bosker-Kibacha, Marloes	Canada	https://dx.doi.org/10.2196/18899 PT - Journal Article	Did not meet inclusion criteria
559	Examining the Ugandan health system's readiness to deliver rheumatic heart disease-related services.	2021	PLoS neglected tropical diseases	Ndagire, Emma and Kawakatsu, Yoshito and Nalubwama, Hadija and Atala, Jenifer and Sarnacki, Rachel and Pulle, Jafesi and Kyarimpa, Rakeli and Mwima, Rachel and Kansiime, Rosemary and Okello, Emmy and Lwabi, Peter and Beaton, Andrea and Sable, Craig and Watkins, David	United States	https://dx.doi.org/10.1371/journal.pntd.0009164 PT - Journal Article, Research Support, Non-U.S. Gov't	Did not meet inclusion criteria
560	COVID-19: implications for NCDs and the continuity of care in Sub-Saharan Africa.	2021	Global health promotion	Owopetu, Oluwatomi and Fasehun, Luther-King and Abakporo, Uzoma	England	https://dx.doi.org/10.1177/1757975921992693 PT - Journal Article	Did not meet inclusion criteria
561	Effect of a nurse-led lifestyle choice and coaching intervention on systolic blood pressure among type 2 diabetic patients with a high atherosclerotic cardiovascular risk: study protocol for a cluster-randomized trial.	2021	Trials	Lumu, William and Kibirige, Davis and Wesonga, Ronald and Bahendeka, Silver	England	https://dx.doi.org/10.1186/s13063-021-05085-z PT - Clinical Trial Protocol, Journal Article	Did not meet inclusion criteria
562	Prevalence and correlates of dental service utilisation among a national general adult population sample in Sudan.	2021	BMC oral health	Pengpid, Supa and Peltzer, Karl	England	https://dx.doi.org/10.1186/s12903-021-01422-5 PT - Journal Article	Did not meet inclusion criteria
563	Consensus study on the health system and patient-related barriers for lung cancer management in South Africa.	2021	PloS one	Mapanga, Witness and Norris, Shane A and Chen, Wenlong C and Blanchard, Charmaine and Graham, Anita and Baldwin-Ragaven, Laurel and Boyles, Tom and Donde, Bernard and Greef, Linda and Huddle, Ken and Khumalo, Busisiwe and Leepile, Elizabeth and Lubuzo, Buhle and Makhutle, Raynolda and Mayet, Yusuf and Tsitsi, Merika and Mistri, Preethi and Mmoledi, Keletso and Ratshikana-Moloko, Mpho and Morer, R…	United States	https://dx.doi.org/10.1371/journal.pone.0246716 PT - Journal Article, Research Support, Non-U.S. Gov't	Did not meet inclusion criteria
564	Poor cardiovascular health is associated with subclinical atherosclerosis in apparently healthy sub-Saharan African populations: an H3Africa AWI-Gen study.	2021	BMC medicine	Nonterah, Engelbert A and Crowther, Nigel J and Oduro, Abraham and Agongo, Godfred and Micklesfield, Lisa K and Boua, Palwende R and Choma, Solomon S R and Mohamed, Shukri F and Sorgho, Herman and Tollman, Stephen M and Norris, Shane A and Raal, Frederick J and Grobbee, Diederick E and Ramsay, Michele and Bots, Michiel L and Klipstein-Grobusch, Kerstin and as part of the H3Africa AWI-Gen study	England	https://dx.doi.org/10.1186/s12916-021-01909-6 PT - Journal Article, Meta-Analysis, Research Support, N.I.H., Extramural, Research Support, Non-U.S. Gov't	Did not meet inclusion criteria
565	Prevalence of dyslipidemia and associated risk factors among adult residents of Mekelle City, Northern Ethiopia.	2021	PloS one	Gebreegziabiher, Gebremedhin and Belachew, Tefera and Mehari, Kibrti and Tamiru, Dessalegn	United States	https://dx.doi.org/10.1371/journal.pone.0243103 PT - Journal Article, Research Support, Non-U.S. Gov't	Did not meet inclusion criteria
566	Pregnancy in women with cardiac disease: a one-year retrospective review of management and maternal and neonatal outcomes in a tertiary hospital in Johannesburg, South Africa.	2021	Cardiovascular journal of Africa	Balieva, Irina and Chauke, Lawrence and Wise, Amy and Voors, Adriaan A and Schapkaitz, Elise and Lombaard, Hendrik and Rhemtula, Haroun A	South Africa	https://dx.doi.org/10.5830/CVJA-2020-062 PT - Journal Article	Did not meet inclusion criteria
567	Assessment of the practice of pediatrics procedural sedation and analgesia for magnetic resonance imaging and computed tomography scan at a teaching hospital, Ethiopia, 2020: A clinical audit.	2021	Journal of medical imaging and radiation sciences	Melesse, Debas Yaregal and Mekonnen, Zemenay Ayinie and Kassahun, Habtamu Getinet and Workie, Misganaw Mengie and Filatie, Tesera Dereje	United States	https://dx.doi.org/10.1016/j.jmir.2021.01.004 PT - Journal Article	Did not meet inclusion criteria
568	'What the herbal medicine can do for me in a week, the orthodox does in a year': Perceived efficacy of local alternative therapies influences medication adherence in patients with atherosclerotic cardiovascular disease.	2021	Health expectations : an international journal of public participation in health care and health policy	Laar, Amos and Amoah Ampah, Ernest and Fernandez, Yolanda and Senyo Amevinya, Gideon and Nortey, Priscillia and Benyah, Frank and Akamah, Joseph and Ambenne, Marcella and Lamptey, Peter and Free, Caroline and Legido-Quigley, Helena and Perel, Pablo	England	https://dx.doi.org/10.1111/hex.13185 PT - Journal Article, Research Support, Non-U.S. Gov't	Did not meet inclusion criteria
569	Estimating the burden of cardiovascular risk in community dwellers over 40 years old in South Africa, Kenya, Burkina Faso and Ghana.	2021	BMJ global health	Wagner, Ryan G and Crowther, Nigel J and Micklesfield, Lisa K and Boua, Palwende Romauld and Nonterah, Engelbert A and Mashinya, Felistas and Mohamed, Shukri F and Asiki, Gershim and Tollman, Stephen and Ramsay, Michele and Davies, Justine I	England	https://dx.doi.org/10.1136/bmjgh-2020-003499 PT - Journal Article, Research Support, N.I.H., Extramural, Research Support, Non-U.S. Gov't	Did not meet inclusion criteria
570	Improved blood pressure control via a novel chronic disease management model of care in sub-Saharan Africa: Real-world program implementation results.	2021	Journal of clinical hypertension (Greenwich, Conn.)	Otieno, Harun A and Miezah, Charles and Yonga, Gerald and Kueffer, Fred and Guy, Molly and Lang'At, Chemuttaai and Hettrick, Douglas A and Schmieder, Roland	United States	https://dx.doi.org/10.1111/jch.14174 PT - Journal Article, Research Support, Non-U.S. Gov't	Did not meet inclusion criteria
571	The Effect of Gum Arabic (Acacia Senegal) on Cardiovascular Risk Factors and Gastrointestinal Symptoms in Adults at Risk of Metabolic Syndrome: A Randomized Clinical Trial.	2021	Nutrients	Jarrar, Amjad H and Stojanovska, Lily and Apostolopoulos, Vasso and Feehan, Jack and Bataineh, Mo'ath F and Ismail, Leila Cheikh and Al Dhaheri, Ayesha S	Switzerland	https://dx.doi.org/10.3390/nu13010194 PT - Journal Article, Randomized Controlled Trial	Did not meet inclusion criteria
572	Evaluating the African food supply against the nutrient intake goals set for preventing diet-related non-communicable diseases: 1990 to 2017 trend analysis.	2021	PloS one	Gebremedhin, Samson and Bekele, Tilahun	United States	https://dx.doi.org/10.1371/journal.pone.0245241 PT - Journal Article	Did not meet inclusion criteria
573	Knowledge of Stroke Risk Factors and Signs in Parakou, a Northern City of Benin in West Africa.	2021	Cerebrovascular diseases (Basel, Switzerland)	Agbetou Houessou, Mendinatou and Hountada, Hospice and Yahouedeou, Bertrand and Choki, Blaise and Kossi, Oyene and Adoukonou, Thierry	Switzerland	https://dx.doi.org/10.1159/000512715 PT - Journal Article	Did not meet inclusion criteria
574	Effectiveness of a task-sharing collaborative care model for identification and management of depressive symptoms in patients with hypertension attending public sector primary care clinics in South Africa: pragmatic parallel cluster randomised controlled trial.	2021	Journal of affective disorders	Petersen, Inge and Fairall, Lara and Zani, Babalwa and Bhana, Arvin and Lombard, Carl and Folb, Naomi and Selohilwe, One and Georgeu-Pepper, Daniella and Petrus, Ruwayda and Mntambo, Ntokozo and Kathree, Tasneem and Bachmann, Max and Levitt, Naomi and Thornicroft, Graham and Lund, Crick	Netherlands	https://dx.doi.org/10.1016/j.jad.2020.12.123 PT - Journal Article, Randomized Controlled Trial, Research Support, N.I.H., Extramural, Research Support, Non-U.S. Gov't	Did not meet inclusion criteria
575	Patient experiences and perspectives on hypertension at a major referral hospital in rural southwestern Uganda: a qualitative analysis.	2021	BMJ open	Herbst, Austin Gregory and Olds, Peter and Nuwagaba, Gabriel and Okello, Samson and Haberer, Jessica	England	https://dx.doi.org/10.1136/bmjopen-2020-040650 PT - Journal Article, Research Support, N.I.H., Extramural, Research Support, Non-U.S. Gov't	Did not meet inclusion criteria
576	Intraventricular haemorrhage in a Ugandan cohort of low birth weight neonates: the IVHU study.	2021	BMC pediatrics	MacLeod, R and Paulson, J N and Okalany, N and Okello, F and Acom, L and Ikiror, J and Cowan, F M and Tann, C J and Dyet, L E and Hagmann, C F and Burgoine, K	England	https://dx.doi.org/10.1186/s12887-020-02464-4 PT - Journal Article, Research Support, Non-U.S. Gov't	Did not meet inclusion criteria
577	Mobile App Support for Cardiopulmonary Resuscitation: Development and Usability Study.	2021	JMIR mHealth and uHealth	Muller, Sune Dueholm and Lauridsen, Kasper Glerup and Palic, Amra Hadrovic and Frederiksen, Lotte Nygaard and Mathiasen, Morten and Lofgren, Bo	Canada	https://dx.doi.org/10.2196/16114 PT - Journal Article	Did not meet inclusion criteria
578	Which oilseed meal provides a higher yield and better nutrient profile of milk in grazing cows?.	2021	Tropical animal health and production	Salles, M S V and Roma Junior, L C and Lanna, D P D and Signoretti, R D	United States	https://dx.doi.org/10.1007/s11250-020-02518-w PT - Clinical Trial, Veterinary, Comparative Study, Journal Article	Did not meet inclusion criteria
579	Association between insulin resistance and left ventricular hypertrophy in asymptomatic, Black, sub-Saharan African, hypertensive patients: a case-control study.	2021	BMC cardiovascular disorders	Kianu Phanzu, Bernard and Nkodila Natuhoyila, Aliocha and Kintoki Vita, Eleuthere and M'Buyamba Kabangu, Jean-Rene and Longo-Mbenza, Benjamin	England	https://dx.doi.org/10.1186/s12872-020-01829-y PT - Journal Article	Did not meet inclusion criteria
580	Assessment of the validity of the measurement of newborn and maternal health-care coverage in hospitals (EN-BIRTH): an observational study.	2021	The Lancet. Global health	Day, Louise Tina and Sadeq-Ur Rahman, Qazi and Ehsanur Rahman, Ahmed and Salim, Nahya and Kc, Ashish and Ruysen, Harriet and Tahsina, Tazeen and Masanja, Honorati and Basnet, Omkar and Gore-Langton, Georgia R and Zaman, Sojib Bin and Shabani, Josephine and Jha, Anjani Kumar and Gordeev, Vladimir Sergeevich and Ameen, Shafiqul and Shamba, Donat and Jha, Bijay and Boggs, Dorothy and Hossain, Tanvir…	England	https://dx.doi.org/10.1016/S2214-109X(20)30504-0 PT - Journal Article, Observational Study, Research Support, Non-U.S. Gov't	Did not meet inclusion criteria
581	Ischaemic heart disease, stroke, and their cardiometabolic risk factors in Africa: current challenges and outlook for the future.	2021	Expert review of cardiovascular therapy	Peer, Nasheeta and Baatiema, Leonard and Kengne, Andre-Pascal	England	https://dx.doi.org/10.1080/14779072.2021.1855975 PT - Journal Article, Review	Did not meet inclusion criteria
582	A Mixed Methods, Observational Investigation of Physical Activity, Exercise, and Diet Among Older Ugandans Living With and Without Chronic HIV Infection.	2021	The Journal of the Association of Nurses in AIDS Care : JANAC	Wright, Chelsea H and Longenecker, Chris T and Nazzindah, Rashidah and Kityo, Cissy and Najjuuko, Theresa and Taylor, Kirsten and Rentrope, Cynthia Robin and Webel, Allison	United States	https://dx.doi.org/10.1097/JNC.0000000000000221 PT - Journal Article, Observational Study	Did not meet inclusion criteria
583	Health screening for emerging non-communicable disease burdens among the global poor: Evidence from sub-Saharan Africa.	2021	Journal of health economics	Ciancio, Alberto and Kampfen, Fabrice and Kohler, Hans-Peter and Kohler, Iliana V	Netherlands	https://dx.doi.org/10.1016/j.jhealeco.2020.102388 PT - Journal Article, Research Support, N.I.H., Extramural, Research Support, Non-U.S. Gov't	Did not meet inclusion criteria
584	Association between socioeconomic status and cognitive functioning among older adults in Ghana.	2021	International journal of geriatric psychiatry	Nutakor, Jonathan Aseye and Dai, Baozhen and Zhou, Jianzai and Larnyo, Ebenezer and Gavu, Alexander Kwame and Asare, Maxwell Kwabena	England	https://dx.doi.org/10.1002/gps.5475 PT - Journal Article, Research Support, Non-U.S. Gov't	Did not meet inclusion criteria
585	Analysis of the vascular access service for patients on haemodialysis in Livingstone Hospital.	2021	Cardiovascular journal of Africa	Grant, Ian R and Freercks, Robert J and Honiball, Eduard J and Dube, Bhekifa	South Africa	https://dx.doi.org/10.5830/CVJA-2020-049 PT - Journal Article	Did not meet inclusion criteria
586	Prevalence and incidence of pre-diabetes and diabetes mellitus among people living with HIV in Ghana: Evidence from the EVERLAST Study.	2021	HIV medicine	Sarfo, Fred Stephen and Norman, Betty and Nichols, Michelle and Appiah, Lambert and Osei Assibey, Shadrack and Tagge, Raelle and Ovbiagele, Bruce	England	https://dx.doi.org/10.1111/hiv.13007 PT - Journal Article	Did not meet inclusion criteria
587	Knowledge and Prevalence of Heart Disease Risk Factors Among Staff of a Tertiary Institution in Nigeria.	2021	International quarterly of community health education	Dele-Ojo, B F and Raimi, T H and Fadare, J O and Ajayi, E A and Ajayi, D D and Ojo, O D and Dada, S A and Ajayi, O A and Ogunmodede, J A	United States	https://dx.doi.org/10.1177/0272684X20972653 PT - Journal Article	Did not meet inclusion criteria
588	Self-Care Behavior and Associated Factors among Heart Failure Patients in Tigray, Ethiopia: A Cross-Sectional Study.	2021	Clinical nursing research	Hailu Gebru, Tsegu and Kidanu Berhe, Kalayou and Tilahun Tsehaye, Weyzer and Hagos Mekonen, Haftea and Gemechu Kiros, Kbrom and Gebreslassie Gebrehiwot, Tesfay and Teklebrhan Gebrehiwot, Gessessew and Hailesilassie Teka, Yared and Maeruf Mohammed, Hayat	United States	https://dx.doi.org/10.1177/1054773820961243 PT - Journal Article	Did not meet inclusion criteria
589	Prevalence of Cardiovascular Disease and Risk Factors Among Somali Immigrants and Refugees.	2021	Journal of immigrant and minority health	Westgard, Bjorn and Martinson, Brian C and Maciosek, Michael and Brown, Morgan and Xu, Zhiyuan and Farah, Farhiya and Ahmed, Osman and Dalmar, Ahmed and Dubois, Diana and Sanka, Laura and Pryce, Douglas	United States	https://dx.doi.org/10.1007/s10903-020-01078-3 PT - Journal Article	Did not meet inclusion criteria
590	[Prescribing habits of physical activity by cardiac physicians in Cote d'Ivoire].	2021	Habitudes de prescription de l'activite physique par des medecins cardiologues en Cote d'Ivoire.	Boka, B C and Traore, F and Niamkey, E J T and Ekou, K A and Coulibaly, I and Dah, C	France	https://dx.doi.org/10.1016/j.ancard.2020.03.013 PT - Journal Article	Did not meet inclusion criteria
591	The mediating effect of physical fitness on long term influences of overweight in primary school girls' academic performance.	2021	The Journal of sports medicine and physical fitness	Haywood, Xonne and Pienaar, Anita E	Italy	https://dx.doi.org/10.23736/S0022-4707.20.10192-0 PT - Journal Article	Did not meet inclusion criteria
592	Diet diversity was limited in Malawi resulting in stunting despite availability of foods in markets.	2021	Pediatrics international : official journal of the Japan Pediatric Society	Adachi, Motoi and Urabe, Daisaku	Australia	https://dx.doi.org/10.1111/ped.14382 PT - Journal Article	Did not meet inclusion criteria
593	When roles within interpreter-mediated psychiatric consultations speak louder than words.	2021	Transcultural psychiatry	Kilian, Sanja and Swartz, Leslie and Hunt, Xanthe and Benjamin, Ereshia and Chiliza, Bonginkosi	England	https://dx.doi.org/10.1177/1363461520933768 PT - Journal Article	Did not meet inclusion criteria
594	Feasibility and acceptability of a nutritional intervention testing the effects of nitrate-rich beetroot juice and folic acid on blood pressure in Tanzanian adults with elevated blood pressure.	2021	International journal of food sciences and nutrition	Kandhari, Navneet and Prabhakar, Meghna and Shannon, Oliver and Fostier, William and Koehl, Christina and Rogathi, Jane and Temu, Gloria and Stephan, Blossom C M and Gray, William K and Haule, Irene and Paddick, Stella-Maria and Mmbaga, Blandina T and Walker, Richard and Siervo, Mario	England	https://dx.doi.org/10.1080/09637486.2020.1776226 PT - Journal Article, Randomized Controlled Trial	Did not meet inclusion criteria
595	Found in translation: navigating uncertainty to save a child's heart. Paediatric cardiac surgery in Cape Town, South Africa.	2021	Medical humanities	Vivian, Lauraine Margaret Helen and Hunter, Cynthia and Tan, Lawrence and Comitis, George and Neveling, Guy and Lawrenson, John	United States	https://dx.doi.org/10.1136/medhum-2019-011650 PT - Journal Article	Did not meet inclusion criteria
596	Perceived barriers to evidence-based practice in stroke management among physiotherapists in a developing country.	2021	Journal of evaluation in clinical practice	Ibikunle, Peter O and Onwuakagba, Ifeoma U and Maduka, Esther U and Okoye, Emmanuel C and Umunna, Joseph O	England	https://dx.doi.org/10.1111/jep.13414 PT - Journal Article	Did not meet inclusion criteria
597	Can Women's Lives be saved from Hypertensive Disorders during Pregnancy? Experiences of South African Midwives.	2020	African journal of reproductive health	Ramavhoya, Irene T and Maputle, Maria S and Lebese, Rachel T	Nigeria	https://dx.doi.org/10.29063/ajrh2020/v24i2.15 PT - Journal Article	Did not meet inclusion criteria
598	Profile and outcomes of hospitalized patients with COVID-19 at a tertiary institution hospital in Ghana.	2020	Ghana medical journal	Ayisi-Boateng, Nana K and Owusu, Michael and Tawiah, Phyllis and Ampah, Brenda A and Sylverken, Augustina A and Wusu-Ansah, Osei K and Sarfo, Fred S and Phillips, Richard O	Ghana	https://dx.doi.org/10.4314/gmj.v54i4s.7 PT - Journal Article	Did not meet inclusion criteria
599	Where COVID-19 testing is challenging: a case series highlighting the role of thoracic imaging in resolving management dilemma posed by unusual presentation.	2020	The Pan African medical journal	Adekanmi, Ademola Joseph and Baiyewu, Lateef Ayodele and Osobu, Babatunde Ebenezer and Atalabi, Omolola Mojisola	Uganda	https://dx.doi.org/10.11604/pamj.2020.37.284.26697 PT - Case Reports	Did not meet inclusion criteria
600	Prevalence and factors that are associated with elevated blood pressure among primary school children in Mwanza Region, Tanzania.	2020	The Pan African medical journal	Sungwa, Edson Elias and Kibona, Shangwe Ezekiel and Dika, Haruna Ismail and Laisser, Rose Mjawa and Gemuhay, Helena Marco and Kabalimu, Titus Kaizilege and Kidenya, Benson Richard	Uganda	https://dx.doi.org/10.11604/pamj.2020.37.283.21119 PT - Journal Article	Did not meet inclusion criteria
601	Individual awareness and treatment effectiveness of hypertension among older adults in Ghana: evidence from the World Health Organization study of global ageing and adult health wave 2.	2020	The Pan African medical journal	Calys-Tagoe, Benedict and Nuertey, Benjamin D and Tetteh, John and Yawson, Alfred Edwin	Uganda	https://dx.doi.org/10.11604/pamj.2020.37.264.24526 PT - Journal Article	Did not meet inclusion criteria
602	A multicentre cross-sectional descriptive study evaluating the cardiovascular risk profile of preoperatively identified patients with hypertension.	2020	South African medical journal = Suid-Afrikaanse tydskrif vir geneeskunde	Govender, S and Pfister, C and Rayner, B and Dyer, R and Flint, M and Roodt, F and Davids, J and Nejthardt, M B and Swanevelder, J L and Chiu, E and Cloete, E and Koller, V and Pretorius, T and Fullerton, Z and Roos, J and Van Zyl, R and Biccard, B M	South Africa	https://dx.doi.org/10.7196/SAMJ.2020.v111i1.14640 PT - Journal Article, Multicenter Study	Did not meet inclusion criteria
603	Omega-3 fatty acids for the primary and secondary prevention of cardiovascular disease.	2020	South African medical journal = Suid-Afrikaanse tydskrif vir geneeskunde	Jaca, A and Durao, S and Harbron, J	South Africa	https://dx.doi.org/10.7196/SAMJ.2020.v110i12.14730 PT - Journal Article, Review	Did not meet inclusion criteria
604	Adherence to drug therapy among hypertensive patients attending two district hospitals in Ghana.	2020	African health sciences	Sarkodie, Emmanuel and Afriyie, Daniel Kwame and Hutton-Nyameaye, Araba and Amponsah, Seth Kwabena	Uganda	https://dx.doi.org/10.4314/ahs.v20i3.42 PT - Journal Article	Did not meet inclusion criteria
605	Socio-demographic and modifiable risk factors of diabetes and hypertension among resource constrained patients from rural areas in Mdantsane Township in South Africa.	2020	African health sciences	Xhakaza, Lettilia and Abrahams-October, Zainonesa and Mohammednur, Mohammedmekin Mohammedseid and Pearce, Brendon and Adeniyi, Oladele Vincent and Johnson, Rabia and Benjeddou, Mongi	Uganda	https://dx.doi.org/10.4314/ahs.v20i3.41 PT - Journal Article	Did not meet inclusion criteria
606	Retinopathy in adults with hypertension and diabetes mellitus in Western Tanzania: a cross-sectional study.	2020	Tropical medicine & international health : TM & IH	Woodward, Richmond and Mgaya, Evarista and Mwanansao, Christopher and Peck, Robert N and Wu, Alan and Sun, Grace	England	https://dx.doi.org/10.1111/tmi.13463 PT - Journal Article, Research Support, N.I.H., Extramural, Research Support, Non-U.S. Gov't	Did not meet inclusion criteria
607	Determinants of non-Hodgkin's lymphoma at Felegehiwot specialized hospital, North West Ethiopia: A case-control study.	2020	PloS one	Chekol, Dessalegn and Bedimo, Melkamu and Mulugeta, Yihun and Bantie, Getasew Mulat	United States	https://dx.doi.org/10.1371/journal.pone.0243561 PT - Journal Article	Did not meet inclusion criteria
608	THE PLACE OF CARDIAC COMPUTED TOMOGRAPHY IN PREOPERATIVE PLANNING OF EXTENDED SEPTAL MYECTOMY IN PATIENTS WITH OBSTRUCTIVE FORM OF HYPERTROPHIC CARDIOMYOMATHY.	2020	MISTsE SERTsEVOI KOMP'IuTERNOI TOMOGRAFII V PEREDOPERATsIINOMU PLANUVANNI ROZShYRENOI SEPTAL'NOI MIEKTOMII U PATsIIeNTIV Z OBSTRUKTYVNOIu FORMOIu GIPERTROFIChNOI KARDIOMIOPATII.	Tregubova, M O and Rudenko, K B and Lazoryshynets, V V and Fedkiv, S V and Trembovetskaya, O M and Danchenko, P A and Vitkovsky, Yu I and Ishchenko, M S and Gavrylyshyn, A Yu and Parfentyeva, V V and Stukov, Yu Yu	Ukraine	https://dx.doi.org/10.33145/2304-8336-2020-25-592-606 PT - Journal Article	Did not meet inclusion criteria
609	Presentation and management outcome of childhood corrosive oesophageal injury in Benin City.	2020	African journal of paediatric surgery : AJPS	Okugbo, Stanley U and Anyanhun, G A and Efobi, C A and Okugbo, O T	India	https://dx.doi.org/10.4103/ajps.AJPS_90_10 PT - Journal Article	Did not meet inclusion criteria
610	Change in health profile of refugees resettling in New Zealand, 1980-2014.	2020	The New Zealand medical journal	Reeve, Antony Martin Felton	New Zealand		Did not meet inclusion criteria
611	[Management of a foot ulcer in a patient with diabetes].	2020	Ulcere du pied chez un patient avec un diabete : quelle prise en charge medico-chirurgicale ?	Mohamad, Morad and Pham, Truong-Thanh and Jornayvaz, Francois R and Pignel, Rodrigue and Glauser, Frederic and Suva, Domizio	Switzerland		Did not meet inclusion criteria
612	A retrospective review of speech-language therapy services provided to adult inpatients at a central-level hospital in Gauteng, South Africa.	2020	The South African journal of communication disorders = Die Suid-Afrikaanse tydskrif vir Kommunikasieafwykings	Stone, Jennifer and Hoosen, Azra and Hochfelden, Hayley and Maposa, Innocent and Singh, Shajila	South Africa	https://dx.doi.org/10.4102/sajcd.v67i1.707 PT - Journal Article	Did not meet inclusion criteria
613	Effect of Nurse-Based Management of Hypertension in Rural Western Kenya.	2020	Global heart	Vedanthan, Rajesh and Kumar, Anirudh and Kamano, Jemima H and Chang, Helena and Raymond, Samantha and Too, Kenneth and Tulienge, Deborah and Wambui, Charity and Bagiella, Emilia and Fuster, Valentin and Kimaiyo, Sylvester	England	https://dx.doi.org/10.5334/gh.856 PT - Journal Article, Multicenter Study, Research Support, N.I.H., Extramural, Research Support, Non-U.S. Gov't	Did not meet inclusion criteria
614	Ideal Cardiovascular Health Index and Its Determinants in a Rural South African Population.	2020	Global heart	Ketelaar, E J and Vos, A G and Godijk, N G and Scheuermaier, K and Deville, W and Tempelman, H and Coutinho, R A and Venter, W D F and Grobbee, D E and Klipstein-Grobusch, K	England	https://dx.doi.org/10.5334/gh.801 PT - Journal Article, Multicenter Study, Research Support, Non-U.S. Gov't	Did not meet inclusion criteria
615	Coronavirus Disease 2019 (COVID-19) set to increase burden of atherosclerotic cardiovascular disease in Kenya.	2020	The Pan African medical journal	Ogeng'o, Julius and Karau, Paul Bundi and Misiani, Musa and Cheruiyot, Isaac and Olabu, Beda and Kariuki, Brian Ngure	Uganda	https://dx.doi.org/10.11604/pamj.supp.2020.35.24762 PT - Journal Article	Did not meet inclusion criteria
616	"It's because I think too much": Perspectives and experiences of adults with hypertension engaged in HIV care in northern Tanzania.	2020	PloS one	Manavalan, Preeti and Minja, Linda and Wanda, Lisa and Hertz, Julian T and Thielman, Nathan M and Okeke, Nwora Lance and Mmbaga, Blandina T and Watt, Melissa H	United States	https://dx.doi.org/10.1371/journal.pone.0243059 PT - Journal Article, Research Support, N.I.H., Extramural	Did not meet inclusion criteria
617	Public knowledge of risk factors and warning signs for cardiovascular disease among young and middle-aged adults in rural Tanzania.	2020	BMC public health	Muhihi, Alfa J and Anaeli, Amani and Mpembeni, Rose N M and Sunguya, Bruno F and Leyna, Germana and Kakoko, Deodatus and Kessy, Anna Tengia and Sando, Mary Mwanyika and Njelekela, Marina and Urassa, David P	England	https://dx.doi.org/10.1186/s12889-020-09956-z PT - Journal Article, Randomized Controlled Trial	Did not meet inclusion criteria
618	Addressing Stroke Literacy in Nigeria Through Music: A Qualitative Study of Community Perspectives.	2020	Journal of stroke and cerebrovascular diseases : the official journal of National Stroke Association	Nwaozuru, Ucheoma and Ezepue, Chizoba and Iwelunmor, Juliet and Obiezu-Umeh, Chisom and Uzoaru, Florida and Tshiswaka, Daudet Ilunga and Okubadejo, Njideka and Edgell, Randall and Ezechi, Oliver and Gbajabiamila, Titilola and Musa, Adeola Z and Oladele, David and Ogedegbe, Olugbenga and Williams, Olajide	United States	https://dx.doi.org/10.1016/j.jstrokecerebrovasdis.2020.105312 PT - Journal Article	Did not meet inclusion criteria
619	Geographical access to point-of-care testing for hypertensive disorders of pregnancy as an integral part of maternal healthcare in Ghana.	2020	BMC pregnancy and childbirth	Kuupiel, Desmond and Adu, Kwame Manu and Bawontuo, Vitalis and Tabong, Philip T N and Adogboba, Duncan A and Mashamba-Thompson, Tivani P	England	https://dx.doi.org/10.1186/s12884-020-03441-6 PT - Journal Article	Did not meet inclusion criteria
620	Hypertension in adolescents and young adults referred to a tertiary hypertension clinic in Cape Town, South Africa.	2020	Medicine	Jones, Erika S W and Esack, Ilhaam and Mangena, Phetho and Rayner, Brian L	United States	https://dx.doi.org/10.1097/MD.0000000000023137 PT - Journal Article	Did not meet inclusion criteria
621	Cost-effectiveness analysis of population salt reduction interventions to prevent cardiovascular disease in Cameroon: mathematical modelling study.	2020	BMJ open	Aminde, Leopold Ndemnge and Cobiac, Linda and Veerman, J Lennert	England	https://dx.doi.org/10.1136/bmjopen-2020-041346 PT - Journal Article	Did not meet inclusion criteria
622	Knowledge about diabetic retinopathy, eye check-up practice and associated factors among adult patients with diabetes mellitus attending at debark hospital, Northwest Ethiopia.	2020	BMC ophthalmology	Assem, Abel Sinshaw and Tegegne, Mebratu Mulusew and Alemu, Destaye Shiferaw and Woredekal, Asamere Tsegaw and Tefera, Tsehay Kassa	England	https://dx.doi.org/10.1186/s12886-020-01730-4 PT - Journal Article	Did not meet inclusion criteria
623	The effectiveness of a corporate exercise intervention programme on cardiovascular risk profile, fitness and productivity: A South African view.	2020	South African medical journal = Suid-Afrikaanse tydskrif vir geneeskunde	Torres, G and Fouche, J and Redelinghuys, R and Brussow, B and Cronson, D and Zanuso, S and Constantinou, D	South Africa	https://dx.doi.org/10.7196/SAMJ.2020.v110i10.14517 PT - Journal Article	Did not meet inclusion criteria
624	Clinical management of COVID-19: Experiences of the COVID-19 epidemic from Groote Schuur Hospital, Cape Town, South Africa.	2020	South African medical journal = Suid-Afrikaanse tydskrif vir geneeskunde	Mendelson, M and Boloko, L and Boutall, A and Cairncross, L and Calligaro, G and Coccia, C and Dave, J A and De Villiers, M and Dlamini, S and Frankenfeld, P and Gina, P and Gule, M V and Hoare, J and Hofmeyr, R and Hsiao, M and Joubert, I and Kahn, T and Krause, R and Kroopman, A and Levin, D and Maughan, D and Mazondwa, S and Meintjes, G and Nordien, R and Ntusi, N and Papavarnavas, N and Peter…	South Africa	https://dx.doi.org/10.7196/SAMJ.2020.v110i10.15157 PT - Journal Article	Did not meet inclusion criteria
625	Awareness about stroke among high and low risk individuals in Khartoum, Sudan: a cross-sectional study.	2020	The Pan African medical journal	Mohammed, Ola Ahmed Abdulmjeed and Ahmed, Fatima Abd Alraheem Osman and Koko, Abubaker Emadeldin Adlan and Khalifa, Sufian Elshafee Osman and Abdelaziz, Hind Abdelaziz Mohamed and Mohamed, Mohamed Elmojtaba Adil and Harrington, Francis and Abdelaziz, Sulaf Ibrahim and Abdalrahman, Ihab Babiker	Uganda	https://dx.doi.org/10.11604/pamj.2020.36.318.23107 PT - Journal Article	Did not meet inclusion criteria
626	Metabolic Syndrome and Atherosclerotic Cardiovascular Risk in a Population Of Market Women in a Semi-Urban Town, South-West Nigeria.	2020	West African journal of medicine	Adejumo, O A and Akinbodewa, A A and Ogunleye, A and Okaka, E I and Lamidi, O and Akinbo, E	Nigeria		Did not meet inclusion criteria
627	A Comparison of the Socio-Behavioral-Metabolic Risk Profiles and Associated Factors for Chronic Diseases of Lifestyle in Urban and Rural Communities in Central South Africa.	2020	Frontiers in public health	van Zyl, Sanet and van Rooyen, Francios C and Joubert, Gina and Kruger, Willem H and Walsh, Corinna M	Switzerland	https://dx.doi.org/10.3389/fpubh.2020.570676 PT - Journal Article, Research Support, Non-U.S. Gov't	Did not meet inclusion criteria
628	Hypercholesterolaemia among urban residents in Lagos State: The knowledge, attitudes, prevalence and risk factors.	2020	The Nigerian postgraduate medical journal	Babafemi, Rosemary Oyindamola and Odukoya, Oluwakemi Ololade and Sodeinde, Kolawole John and Ayankogbe, Olayinka Olufunmi and Adegoke, Oluseyi	Nigeria	https://dx.doi.org/10.4103/npmj.npmj_225_20 PT - Journal Article	Did not meet inclusion criteria
629	The therapeutic management of South African dyslipidaemic patients at very high cardiovascular risk (CARDIO TRACK): a cross-sectional study.	2020	Cardiovascular journal of Africa	Blom, Dirk Jacobus and Ranjith, Naresh and Joshi, Pankaj and Naidoo, Poobalan and van Tonder, Alet and Musa, Moji Ganiyat and Joshi, Shaifali and Leisegang, Rory and Trokis, Julien Shane and Makan, Hemant and Raal, Frederick Johan	South Africa	https://dx.doi.org/10.5830/CVJA-2020-010 PT - Journal Article, Multicenter Study, Observational Study	Did not meet inclusion criteria
630	Integrating the Prevention and Control of Rheumatic Heart Disease into Country Health Systems: A Systematic Review and Meta-Analysis.	2020	Global heart	Abrams, Jessica and Watkins, David A and Abdullahi, Leila H and Zuhlke, Liesl J and Engel, Mark E	England	https://dx.doi.org/10.5334/gh.874 PT - Journal Article, Meta-Analysis, Research Support, Non-U.S. Gov't, Systematic Review	Did not meet inclusion criteria
631	Knowledge towards Prevention and Early Detection of Chronic Kidney Disease and Associated Factors among Hypertensive Patients at a Chronic Illness Clinic of Jimma Town Public Hospitals.	2020	BioMed research international	Tegegne, Belachew and Demeke, Tigist and Amme, Shemsedin and Edmealem, Afework and Ademe, Sewunet	United States	https://dx.doi.org/10.1155/2020/5969326 PT - Journal Article	Did not meet inclusion criteria
632	Metabolic syndrome and lifestyle factors among type 2 diabetes mellitus patients in Dessie Referral Hospital, Amhara region, Ethiopia.	2020	PloS one	Zerga, Aregash Abebayehu and Bezabih, Afework Mulugeta	United States	https://dx.doi.org/10.1371/journal.pone.0241432 PT - Journal Article	Did not meet inclusion criteria
633	Aplasia cutis congenita: a report of two cases from National Hospital Abuja, Nigeria and review of the literature.	2020	The Pan African medical journal	Mukhtar-Yola, Mariya and Mshelia, Lauretta and Mairami, Amsa Baba and Otuneye, Adekunle Tolutope and Yawe, Edith Terna and Igoche, Patricia and Audu, Lamidi Isah	Uganda	https://dx.doi.org/10.11604/pamj.2020.36.291.24523 PT - Case Reports, Journal Article, Review	Did not meet inclusion criteria
634	Changes in Self-Reported Physical Activity Predict Health-Related Quality of Life Among South African Schoolchildren: Findings From the DASH Intervention Trial.	2020	Frontiers in public health	Gall, Stefanie and Walter, Cheryl and du Randt, Rosa and Adams, Larissa and Joubert, Nandi and Muller, Ivan and Nqweniso, Siphesihle and Puhse, Uwe and Seelig, Harald and Smith, Danielle and Steinmann, Peter and Utzinger, Jurg and Gerber, Markus	Switzerland	https://dx.doi.org/10.3389/fpubh.2020.492618 PT - Journal Article, Research Support, Non-U.S. Gov't	Did not meet inclusion criteria
635	PASCAR and WHF Cardiovascular Diseases Scorecard project.	2020	Cardiovascular journal of Africa	Dzudie, Anastase and Fourie, Jean M and Scholtz, Wihan and Scarlatescu, Oana and Nel, George and Kingue, Samuel	South Africa	https://dx.doi.org/10.5830-CVJA-2020-015 PT - Journal Article	Did not meet inclusion criteria
636	A Multicenter, Cross-Sectional Quality Improvement Project: The Perioperative Implementation of a Hypertension Protocol by Anesthesiologists.	2020	Anesthesia and analgesia	Pfister, Claire-Louise and Govender, Sarisha and Dyer, Robert A and Rayner, Brian and Flint, Margot and Roodt, Francois and Davids, Jody and Nejthardt, Marcin B and Swanevelder, Justiaan L and Chiu, China-Jia E and Cloete, Esther and Koller, Veronica and Pretorius, Tania and Fullerton, Zahnne and Roos, John and Van Zyl, Riaan and Biccard, Bruce M	United States	https://dx.doi.org/10.1213/ANE.0000000000004966 PT - Journal Article, Multicenter Study, Research Support, Non-U.S. Gov't	Did not meet inclusion criteria
637	Changes in risk factors for non-communicable diseases associated with the 'Healthy choices at work' programme, South Africa.	2020	Global health action	Schouw, Darcelle and Mash, Robert and Kolbe-Alexander, Tracy	United States	https://dx.doi.org/10.1080/16549716.2020.1827363 PT - Journal Article, Research Support, Non-U.S. Gov't	Did not meet inclusion criteria
638	Different Cognitive and Functional Outcomes in Attenuated and Full Delirium Syndromes Among Recent Stroke Survivors.	2020	Journal of stroke and cerebrovascular diseases : the official journal of National Stroke Association	Ojagbemi, Akin and Bello, Toyin and Elugbadebo, Olufisayo and Owolabi, Mayowa and Baiyewu, Olusegun	United States	https://dx.doi.org/10.1016/j.jstrokecerebrovasdis.2020.105251 PT - Journal Article, Observational Study	Did not meet inclusion criteria
639	Risk Factors for Hypertension among Adult Patients Attending the General Outpatient Clinics of a Tertiary Hospital in Uyo, South-South Nigeria.	2020	West African journal of medicine	Noah, S P and Etukumana, E A and Udonwa, N and Morgan, U M	Nigeria		Did not meet inclusion criteria
640	Perceived Family Support and Medication Adherence amongst Hypertensive Outpatients in a Tertiary Hospital, Ibadan, Nigeria.	2020	West African journal of medicine	Olalemi, O E and Muyibi, S A and Ladipo, M M	Nigeria		Did not meet inclusion criteria
641	Prevalence, Awareness and Risk Factors of Hypertension among Health Workers at the Connaught Teaching Hospital, Sierra Leone.	2020	West African journal of medicine	Russell, J B and Rahman-Sesay, J and Conteh, V and Conteh, S and Jalloh, A P and Ibrahim-Sayo, E and Lisk, D R	Nigeria		Did not meet inclusion criteria
642	Global and regional impacts of alcohol use on public health: Emphasis on alcohol policies.	2020	Clinical and molecular hepatology	Park, Seung Ha and Kim, Dong Joon	Korea (South)	https://dx.doi.org/10.3350/cmh.2020.0160 PT - Journal Article, Review	Did not meet inclusion criteria
643	Strengthening integration of chronic care in Africa: protocol for the qualitative process evaluation of integrated HIV, diabetes and hypertension care in a cluster randomised controlled trial in Tanzania and Uganda.	2020	BMJ open	Van Hout, Marie-Claire and Bachmann, Max and Lazarus, Jeffrey V and Shayo, Elizabeth Henry and Bukenya, Dominic and Picchio, Camila A and Nyirenda, Moffat and Mfinanga, Sayoki Godfrey and Birungi, Josephine and Okebe, Joseph and Jaffar, Shabbar	England	https://dx.doi.org/10.1136/bmjopen-2020-039237 PT - Clinical Trial Protocol, Journal Article, Research Support, Non-U.S. Gov't	Did not meet inclusion criteria
644	Uptake of Task-Strengthening Strategy for Hypertension (TASSH) control within Community-Based Health Planning Services in Ghana: study protocol for a cluster randomized controlled trial.	2020	Trials	Asante, Kwaku Poku and Iwelunmor, Juliet and Apusiga, Kingsley and Gyamfi, Joyce and Nyame, Solomon and Adjei, Kezia Gladys Amaning and Aifah, Angela and Adjei, Kwame and Onakomaiya, Deborah and Chaplin, William F and Ogedegbe, Gbenga and Plange-Rhule, Jacob	England	https://dx.doi.org/10.1186/s13063-020-04667-7 PT - Clinical Trial Protocol, Journal Article	Did not meet inclusion criteria
645	Risk Factor Control in Stroke Survivors with Diagnosed and Undiagnosed Diabetes: A Ghanaian Registry Analysis.	2020	Journal of stroke and cerebrovascular diseases : the official journal of National Stroke Association	Sarfo, Fred Stephen and Akassi, John and Agyei, Martin and Kontoh, Samuel and Ovbiagele, Bruce	United States	https://dx.doi.org/10.1016/j.jstrokecerebrovasdis.2020.105304 PT - Journal Article	Did not meet inclusion criteria
646	Factors associated with knowledge and attitude towards adult cardiopulmonary resuscitation among healthcare professionals at the University of Gondar Comprehensive Specialized Hospital, Northwest Ethiopia: an institutional-based cross-sectional study.	2020	BMJ open	Mersha, Abraham Tarekegn and Gebre Egzi, Amare Haile Kiros and Tawuye, Hailu Yimer and Endalew, Nigussie Simeneh	England	https://dx.doi.org/10.1136/bmjopen-2020-037416 PT - Journal Article	Did not meet inclusion criteria
647	Prevalence and Risk Factors of Elevated Blood Pressure and Elevated Blood Glucose among Residents of Kajiado County, Kenya: A Population-Based Cross-Sectional Survey.	2020	International journal of environmental research and public health	Ongosi, Anita Nyaboke and Wilunda, Calistus and Musumari, Patou Masika and Techasrivichien, Teeranee and Wang, Chia-Wen and Ono-Kihara, Masako and Serrem, Charlotte and Kihara, Masahiro and Nakayama, Takeo	Switzerland	https://dx.doi.org/10.3390/ijerph17196957 PT - Journal Article, Research Support, Non-U.S. Gov't	Did not meet inclusion criteria
648	Opportunistic screening of cardiovascular disease risk factors in community pharmacies in Nigeria: a cross-sectional study.	2020	International journal of clinical pharmacy	Amadi, Casmir and Lawal, Folasade and Ajiboye, Wale and Agbim, Rosarii and Mbakwem, Amam and Ajuluchukwu, Jayne and Oke, David A	Netherlands	https://dx.doi.org/10.1007/s11096-020-01112-2 PT - Journal Article	Did not meet inclusion criteria
649	Diabetes knowledge among non-diabetic hypertensive patients in Calabar, Nigeria.	2020	The Pan African medical journal	Enang, Ofem Egbe and Omoronyia, Ogban Ezukwa and Ayuk, Agam Ebaji and Nwafor, Kenneth Nnachetam and Legogie, Anette Oshioagiemhe	Uganda	https://dx.doi.org/10.11604/pamj.2020.36.198.20522 PT - Journal Article	Did not meet inclusion criteria
650	The COVID-19 Pandemic: A Massive Threat for Those Living With Cardiovascular Disease Among the Poorest Billion.	2020	Circulation	Klassen, Sheila L and Kwan, Gene F and Bukhman, Gene	United States	https://dx.doi.org/10.1161/CIRCULATIONAHA.120.047969 PT - Journal Article	Did not meet inclusion criteria
651	Levels and Correlates of Physical Activity in Rural Ingwavuma Community, uMkhanyakude District, KwaZulu-Natal, South Africa.	2020	International journal of environmental research and public health	Chikafu, Herbert and Chimbari, Moses J	Switzerland	https://dx.doi.org/10.3390/ijerph17186739 PT - Journal Article, Research Support, Non-U.S. Gov't	Did not meet inclusion criteria
652	Antibiotic overuse in the primary health care setting: a secondary data analysis of standardised patient studies from India, China and Kenya.	2020	BMJ global health	Sulis, Giorgia and Daniels, Benjamin and Kwan, Ada and Gandra, Sumanth and Daftary, Amrita and Das, Jishnu and Pai, Madhukar	England	https://dx.doi.org/10.1136/bmjgh-2020-003393 PT - Journal Article, Research Support, Non-U.S. Gov't	Did not meet inclusion criteria
653	The relationship between a microfinance-based healthcare delivery platform, health insurance coverage, health screenings, and disease management in rural Western Kenya.	2020	BMC health services research	Rosenberg, Molly and Amisi, James Akiruga and Szkwarko, Daria and Tran, Dan N and Genberg, Becky and Luetke, Maya and Kianersi, Sina and Namae, Jane and Laktabai, Jeremiah and Pastakia, Sonak	England	https://dx.doi.org/10.1186/s12913-020-05712-6 PT - Journal Article	Did not meet inclusion criteria
654	Prevalence, Awareness, Treatment and Control of Hypertension in Nigeria: Data from a Nationwide Survey 2017.	2020	Global heart	Odili, Augustine N and Chori, Babangida S and Danladi, Benjamin and Nwakile, Peter C and Okoye, Innocent C and Abdullahi, Umar and Nwegbu, Maxwell N and Zawaya, Kefas and Essien, Ime and Sada, Kabiru and Ogedengbe, John O and Aje, Akinyemi and Isiguzo, Godsent C	England	https://dx.doi.org/10.5334/gh.848 PT - Journal Article, Multicenter Study, Research Support, Non-U.S. Gov't	Did not meet inclusion criteria
655	Prevalence of Cardiovascular Disease Risk Factors in the Gambia: A Systematic Review.	2020	Global heart	Koller, Robin and Agyemang, Charles	England	https://dx.doi.org/10.5334/gh.827 PT - Journal Article, Systematic Review	Did not meet inclusion criteria
656	Prevalence, awareness, treatment and control of hypertension among adults in Kenya: cross-sectional national population-based survey.	2020	Eastern Mediterranean health journal = La revue de sante de la Mediterranee orientale = al-Majallah al-sihhiyah li-sharq al-mutawassit	Pengpid, Supa and Peltzer, Karl	Egypt	https://dx.doi.org/10.26719/emhj.20.063 PT - Journal Article	Did not meet inclusion criteria
657	Nurses' knowledge of stroke-related oropharyngeal dysphagia in the Eastern Cape, South Africa.	2020	The South African journal of communication disorders = Die Suid-Afrikaanse tydskrif vir Kommunikasieafwykings	Knight, Kerry and Pillay, Bhavani and Van der Linde, Jeannie and Kruger, Esedra	South Africa	https://dx.doi.org/10.4102/sajcd.v67i1.703 PT - Journal Article	Did not meet inclusion criteria
658	Physical activity among women of low socioeconomic status living with HIV in two major cities of Brazil and Mozambique: A cross-sectional comparative study.	2020	Clinics (Sao Paulo, Brazil)	Mangona, Lucilia and Brasil, Iedda Almeida and Borges, Juliana Pereira and Prista, Antonio and Farinatti, Paulo	United States	https://dx.doi.org/10.6061/clinics/2020/e1771 PT - Journal Article	Did not meet inclusion criteria
659	The prevalence and risk factors for systemic hypertension among Sudanese patients with diabetes mellitus: A survey in diabetes healthcare facility.	2020	Diabetes & metabolic syndrome	Almobarak, Ahmed Omer and Badi, Safaa and Siddiq, Samar B and Noor, Sufian M and Elmadhoun, Wadie M and Suliman, Mohamed and Ahmed, Mohamed H	Netherlands	https://dx.doi.org/10.1016/j.dsx.2020.08.010 PT - Journal Article	Did not meet inclusion criteria
660	Predictors of intra-hospital mortality in patients with diabetic foot ulcers in Nigeria: data from the MEDFUN study.	2020	BMC endocrine disorders	Adeleye, Olufunmilayo O and Ugwu, Ejiofor T and Gezawa, Ibrahim D and Okpe, Innocent and Ezeani, Ignatius and Enamino, Marcelina	England	https://dx.doi.org/10.1186/s12902-020-00614-4 PT - Journal Article, Multicenter Study, Observational Study	Did not meet inclusion criteria
661	Older adults with hypertension have increased risk of depression compared to their younger counterparts: Evidence from the World Health Organization study of Global Ageing and Adult Health Wave 2 in Ghana.	2020	Journal of affective disorders	Boima, Vincent and Tetteh, John and Yorke, Ernest and Archampong, Timothy and Mensah, George and Biritwum, Richard and Yawson, Alfred Edwin	Netherlands	https://dx.doi.org/10.1016/j.jad.2020.08.033 PT - Journal Article	Did not meet inclusion criteria
662	Evaluation of drug therapy problems, medication adherence and treatment satisfaction among heart failure patients on follow-up at a tertiary care hospital in Ethiopia.	2020	PloS one	Seid, Elham and Engidawork, Ephrem and Alebachew, Minyahil and Mekonnen, Desalew and Berha, Alemseged Beyene	United States	https://dx.doi.org/10.1371/journal.pone.0237781 PT - Journal Article, Research Support, Non-U.S. Gov't	Did not meet inclusion criteria
663	Factors Related to Cervical Cancer Screening Experience among Women Aged 15 and above in Eswatini: The World Health Organisation STEP's Data 2014:A Household Cross Sectional Survey.	2020	West African journal of medicine	Maseko, T N and Hui-Chuan, H and Kuan-Chia, L	Nigeria		Did not meet inclusion criteria
664	Association of Fitness and Fatness with Clustered Cardiovascular Disease Risk Factors in Nigerian Adolescents.	2020	International journal of environmental research and public health	Musa, Danladi I and Toriola, Abel L and Goon, Daniel T and Jonathan, Sunday U	Switzerland	https://dx.doi.org/10.3390/ijerph17165861 PT - Journal Article, Research Support, Non-U.S. Gov't	Did not meet inclusion criteria
665	Hypertension among people living with human immunodeficiency virus receiving care at referral hospitals of Northwest Ethiopia: A cross-sectional study.	2020	PloS one	Gebrie, Alemu	United States	https://dx.doi.org/10.1371/journal.pone.0238114 PT - Journal Article, Research Support, Non-U.S. Gov't	Did not meet inclusion criteria
666	Factors associated with hypertensive disorders of pregnancy in sub-Saharan Africa: A systematic and meta-analysis.	2020	PloS one	Meazaw, Maereg Wagnew and Chojenta, Catherine and Muluneh, Muluken Dessalegn and Loxton, Deborah	United States	https://dx.doi.org/10.1371/journal.pone.0237476 PT - Journal Article, Meta-Analysis, Systematic Review	Did not meet inclusion criteria
667	Prevalence of non-communicable diseases and its risk factors among Ijegun-Isheri Osun residents in Lagos State, Nigeria: a community based cross-sectional study.	2020	BMC public health	Idris, Israel Oluwaseyidayo and Oguntade, Ayodipupo Sikiru and Mensah, Ekow Adom and Kitamura, Noriko	England	https://dx.doi.org/10.1186/s12889-020-09349-2 PT - Journal Article	Did not meet inclusion criteria
668	What factors shape doctors' trustworthiness? Patients' perspectives in the context of hypertension care in rural Tanzania.	2020	Rural and remote health	Isangula, Kahabi G and Seale, Holly and Jayasuriya, Rohan and Nyamhanga, Tumaini M and Stephenson, Niamh	Australia	https://dx.doi.org/10.22605/RRH5826 PT - Journal Article	Did not meet inclusion criteria
669	Appropriate use of anti-thrombotic therapy in patients with atrial fibrillation at single-center experience, Northwest Ethiopia.	2020	BMC cardiovascular disorders	Endewunet, Ermiyas and Tadesse, Abilo and Adane, Aynishet and Abdulkadir, Mohamed	England	https://dx.doi.org/10.1186/s12872-020-01659-y PT - Journal Article, Research Support, Non-U.S. Gov't	Did not meet inclusion criteria
670	Incidence of Venous Thromboembolism, Risk Factors and Prophylaxis in Hospitalized Patients in the South West Region of Cameroon.	2020	Vascular health and risk management	Nkoke, Clovis and Tchinde Ngueping, Marius Jordan and Atemkeng, Faustin and Teuwafeu, Denis and Boombhi, Jerome and Menanga, Alain	New Zealand	https://dx.doi.org/10.2147/VHRM.S205935 PT - Journal Article, Multicenter Study	Did not meet inclusion criteria
671	Using community-based participatory research in improving the management of hypertension in communities: A scoping review.	2020	South African family practice : official journal of the South African Academy of Family Practice/Primary Care	Chimberengwa, Pugie T and Naidoo, Mergan	South Africa	https://dx.doi.org/10.4102/safp.v62i1.5039 PT - Journal Article, Review	Did not meet inclusion criteria
672	Primary care providers and hypertension in pregnancy: Reflections on a patient encounter.	2020	South African family practice : official journal of the South African Academy of Family Practice/Primary Care	Moodley, Jagidesa and Jugnanden, Prakash and Naidoo, Mergan and Ngene, Nnabuike C	South Africa	https://dx.doi.org/10.4102/safp.v62i1.5086 PT - Journal Article	Did not meet inclusion criteria
673	Changes in biochemical parameters by gender and time: Effect of short-term vegan diet adherence.	2020	PloS one	Sisay, Tariku and Tolessa, Tesfaye and Mekonen, Wondyefraw	United States	https://dx.doi.org/10.1371/journal.pone.0237065 PT - Journal Article, Research Support, Non-U.S. Gov't	Did not meet inclusion criteria
674	Knowledge of cardiovascular risk factors among caretakers of outpatients attending a tertiary cardiovascular center in Tanzania: a cross-sectional survey.	2020	BMC cardiovascular disorders	Pallangyo, Pedro and Misidai, Nsajigwa and Komba, Makrina and Mkojera, Zabella and Swai, Happiness J and Hemed, Naairah R and Mayala, Henry and Bhalia, Smita and Millinga, Jalack and Mollel, Upendo W and Kusima, Happiness L and Chavala, Ester and Joram, Ziada and Abdallah, Halifa and Hamisi, Rajabu and Janabi, Mohamed	England	https://dx.doi.org/10.1186/s12872-020-01648-1 PT - Journal Article, Research Support, Non-U.S. Gov't	Did not meet inclusion criteria
675	Hypertensive Urgency in Tanzanian Adults: A 1-Year Prospective Study.	2020	American journal of hypertension	Reis, Karl G and Wilson, Raymond and Kalokola, Fredrick and Wajanga, Bahati and Lee, Myung-Hee and Safford, Monika and Peck, Robert N	United States	https://dx.doi.org/10.1093/ajh/hpaa129 PT - Journal Article, Research Support, Non-U.S. Gov't	Did not meet inclusion criteria
676	A 10-Year Risk of Cardiovascular Disease among Patients with Severe Mental Illness at Mbarara Regional Referral Hospital, Southwestern Uganda.	2020	BioMed research international	Agaba, David Collins and Migisha, Richard and Lugobe, Henry Mark and Katamba, Godfrey and Ashaba, Scholastic	United States	https://dx.doi.org/10.1155/2020/2508751 PT - Journal Article	Did not meet inclusion criteria
677	Implications of COVID-19 infections in sickle cell disease.	2020	The Pan African medical journal	John, Nitin Ashok and John, Jyoti Elgiva	Uganda	https://dx.doi.org/10.11604/pamj.2020.36.81.23776 PT - Journal Article	Did not meet inclusion criteria
678	Metabolic syndrome among type 2 diabetic patients in Sub-Saharan African countries: A systematic review and meta-analysis.	2020	Diabetes & metabolic syndrome	Shiferaw, Wondimeneh Shibabaw and Akalu, Tadesse Yirga and Gedefaw, Mihretie and Anthony, Denis and Kassie, Ayelign Mengesha and Misganaw Kebede, Worku and Mulugeta, Henok and Dessie, Getenet and Aynalem, Yared Asmare	Netherlands	https://dx.doi.org/10.1016/j.dsx.2020.07.013 PT - Journal Article, Meta-Analysis, Systematic Review	Did not meet inclusion criteria
679	Patients' perceptions of self-management of high blood pressure in three low- and middle-income countries: findings from the BPMONITOR study.	2020	Global health, epidemiology and genomics	Al-Rousan, Tala and Pesantes, M Amalia and Dadabhai, Sufia and Kandula, Namratha R and Huffman, Mark D and Miranda, J Jaime and Vidal-Perez, Rafael and Dzudie, Anastase and Anderson, Cheryl A M	England	https://dx.doi.org/10.1017/gheg.2020.5 PT - Journal Article	Did not meet inclusion criteria
680	Adapting and implementing training, guidelines and treatment cards to improve primary care-based hypertension and diabetes management in a fragile context: results of a feasibility study in Sierra Leone.	2020	BMC public health	Zou, Guanyang and Witter, Sophie and Caperon, Lizzie and Walley, John and Cheedella, Kiran and Senesi, Reynold G B and Wurie, Haja Ramatulai	England	https://dx.doi.org/10.1186/s12889-020-09263-7 PT - Evaluation Study, Journal Article	Did not meet inclusion criteria
681	Relationship between physical activity and carotid intima-media thickness among teachers in South Africa: the SABPA study.	2020	Cardiovascular journal of Africa	Veldsman, Tamrin and Swanepoel, Mariette and Monyeki, Makama A and Brits, Johanna S and Malan, Leone	South Africa	https://dx.doi.org/10.5830/CVJA-2020-024 PT - Journal Article	Did not meet inclusion criteria
682	Cardiovascular disease prevention knowledge and associated factors among adults in Mukono and Buikwe districts in Uganda.	2020	BMC public health	Ndejjo, Rawlance and Nuwaha, Fred and Bastiaens, Hilde and Wanyenze, Rhoda K and Musinguzi, Geofrey	England	https://dx.doi.org/10.1186/s12889-020-09264-6 PT - Journal Article	Did not meet inclusion criteria
683	Factors Associated with Maternal Near Miss among Women Admitted in West Arsi Zone Public Hospitals, Ethiopia: Unmatched Case-Control Study.	2020	Journal of pregnancy	Dessalegn, Fikadu Nugusu and Astawesegn, Feleke Hailemichael and Hankalo, Nana Chea	Egypt	https://dx.doi.org/10.1155/2020/6029160 PT - Journal Article	Did not meet inclusion criteria
684	Human dietary exposure to chemicals in sub-Saharan Africa: safety assessment through a total diet study.	2020	The Lancet. Planetary health	Ingenbleek, Luc and Verger, Philippe and Gimou, Marie-Madeleine and Adegboye, Abimbola and Adebayo, Samson B and Hossou, Setondji Epiphane and Kone, Abdoulaye Zie and Jazet, Eric and Dzossa, Anaclet D and Ogungbangbe, Julius and Dansou, Sylvestre and Diallo, Zima J and Jitaru, Petru and Guerin, Thierry and Lopes-Pereira, Lionel and Hu, Renwei and Sulyok, Michael and Krska, Rudolf and Marchand, Ph…	Netherlands	https://dx.doi.org/10.1016/S2542-5196(20)30104-2 PT - Journal Article, Multicenter Study, Research Support, Non-U.S. Gov't	Did not meet inclusion criteria
685	Care and management of a double burden of chronic diseases: Experiences of patients and perceptions of their healthcare providers.	2020	PloS one	Peer, Nasheeta and de Villiers, Anniza and Jonathan, Deborah and Kalombo, Cathy and Kengne, Andre-Pascal	United States	https://dx.doi.org/10.1371/journal.pone.0235710 PT - Journal Article, Research Support, Non-U.S. Gov't	Did not meet inclusion criteria
686	Preliminary Findings After Nonoperative Management of Traumatic Cervical Spinal Cord Injury on a Background of Degenerative Disc Disease: Providing Optimum Patient Care and Costs Saving in a Nigerian Setting.	2020	World neurosurgery	Adedigba, Joseph A and Oremakinde, Adetunji A and Huang, Brendan and Maulucci, Christopher M and Malomo, Adefolahan O and Shokunbi, Temitayo M and Adeolu, Augustine A	United States	https://dx.doi.org/10.1016/j.wneu.2020.07.035 PT - Journal Article	Did not meet inclusion criteria
687	Evaluating the time interval from diagnosis to fibrinolysis at centres in the drainage area of Tygerberg Hospital, Cape Town, South Africa.	2020	South African medical journal = Suid-Afrikaanse tydskrif vir geneeskunde	Beyers, B D and Doubell, A F and Griffiths, B and Jalavu, T	South Africa	https://dx.doi.org/10.7196/SAMJ.2020.v110i4.14330 PT - Journal Article	Did not meet inclusion criteria
688	Lifestyle modification and hypertension: prescription patterns of Nigerian general practitioners.	2020	The Pan African medical journal	Ale, Olagoke Korede and Braimoh, Rotimi William and Adebiyi, Adewole and Ajuluchukwu, Janet Ngozi	Uganda	https://dx.doi.org/10.11604/pamj.2020.35.130.19278 PT - Journal Article	Did not meet inclusion criteria
689	The outpatient management of hypertension at two Sierra Leonean health centres: A mixed-method investigation of follow-up compliance and patient-reported barriers to care.	2020	African journal of primary health care & family medicine	Herskind, Jenna and Zelasko, Jon and Bacher, Karlin and Holmes, David	South Africa	https://dx.doi.org/10.4102/phcfm.v12i1.2222 PT - Evaluation Study, Journal Article	Did not meet inclusion criteria
690	Observations and perceptions of veterinarians and farmers on heartwater distribution, occurrence and associated factors in South Africa.	2020	Journal of the South African Veterinary Association	Leask, Rhoda and Bath, Gareth F	South Africa	https://dx.doi.org/10.4102/jsava.v91i0.1763 PT - Journal Article	Did not meet inclusion criteria
691	Cross-sectional study of prevalence and determinants of uncontrolled hypertension among South African adult residents of Mkhondo municipality.	2020	BMC public health	Masilela, Charity and Pearce, Brendon and Ongole, Joven Jebio and Adeniyi, Oladele Vincent and Benjeddou, Mongi	England	https://dx.doi.org/10.1186/s12889-020-09174-7 PT - Journal Article	Did not meet inclusion criteria
692	Micronutrient-rich dietary intake is associated with a reduction in the effects of particulate matter on blood pressure among electronic waste recyclers at Agbogbloshie, Ghana.	2020	BMC public health	Takyi, Sylvia A and Basu, Niladri and Arko-Mensah, John and Botwe, Paul and Amoabeng Nti, Afua Asabea and Kwarteng, Lawrencia and Acquah, Augustine and Tettey, Prudence and Dwomoh, Duah and Batterman, Stuart and Robins, Thomas and Fobil, Julius N	England	https://dx.doi.org/10.1186/s12889-020-09173-8 PT - Journal Article	Did not meet inclusion criteria
693	Metabolic syndrome and 10-year cardiovascular risk among HIV-positive and HIV-negative adults: A cross-sectional study.	2020	Medicine	Masyuko, Sarah J and Page, Stephanie T and Kinuthia, John and Osoti, Alfred O and Polyak, Stephen J and Otieno, Fredrick C and Kibachio, Joseph M and Mogaka, Jerusha N and Temu, Tecla M and Zifodya, Jerry S and Otedo, Amos and Nakanjako, Damalie and Hughes, James P and Farquhar, Carey	United States	https://dx.doi.org/10.1097/MD.0000000000020845 PT - Journal Article, Observational Study	Did not meet inclusion criteria
694	Feasibility and effect of community health worker support and home monitoring for blood pressure control in Nigeria: a randomised pilot trial.	2020	Cardiovascular journal of Africa	Ojji, Dike B and Baldridge, Abigail S and Orji, Anthony I and Shedul, Lamkur G and Ojji, Olubunmi I and Egenti, Nonye B and Nwankwo, Ada M and Huffman, Mark D	South Africa	https://dx.doi.org/10.5830/CVJA-2019-066 PT - Journal Article, Randomized Controlled Trial	Did not meet inclusion criteria
695	Barriers to management of diabetes foot ulcer: Experiential note from a setting with free medical services.	2020	Foot (Edinburgh, Scotland)	Johnson, E and Bwititi, P B and Nwose, E U	Scotland	https://dx.doi.org/10.1016/j.foot.2019.101658 PT - Case Reports, Journal Article	Did not meet inclusion criteria
696	Cost-effectiveness analysis of integrating screening and treatment of selected non-communicable diseases into HIV/AIDS treatment in Uganda.	2020	Journal of the International AIDS Society	Sando, David and Kintu, Alexander and Okello, Samson and Kawungezi, Peter Chris and Guwatudde, David and Mutungi, Gerald and Muyindike, Winnie and Menzies, Nicolas A and Danaei, Goodarz and Verguet, Stephane	Switzerland	https://dx.doi.org/10.1002/jia2.25507 PT - Journal Article, Research Support, N.I.H., Extramural	Did not meet inclusion criteria
697	Complications, outcomes, and management strategies of non-missile penetrating head injuries.	2020	Journal of neurosurgery	Harrington, Bradley M and Gretschel, Armin and Lombard, Carl and Lonser, Russell R and Vlok, Adriaan J	United States	https://dx.doi.org/10.3171/2020.4.JNS20122 PT - Journal Article	Did not meet inclusion criteria
698	Determinants of Selected Cardiovascular Diseases among Adult Patients at Cardiac Clinic of Debre Berhan Referral Hospital, Ethiopia: Unmatched Case-Control Study.	2020	Cardiovascular therapeutics	Aragaw, Shenkut and Tesfahun, Esubalew and Derseh, Behailu Tariku and Mamo, Betegiorgis	England	https://dx.doi.org/10.1155/2020/7036151 PT - Journal Article	Did not meet inclusion criteria
699	Prevalence and determinants of masked hypertension among obese individuals at the Yaounde Central Hospital: a cross-sectional study in sub-Saharan Africa.	2020	Blood pressure monitoring	Hamadou, Ba and Amougou, Sylvie Ndongo and Tchuendem, Yolande and Nganou-Gnindjio, Chris Nadege and Mfeukeu-Kuate, Liliane and Foka, Audrey Joyce and Tankeu, Aurel T and Jingi, Ahmadou Musa and Menanga, Alain Patrick and Kingue, Samuel	England	https://dx.doi.org/10.1097/MBP.0000000000000457 PT - Journal Article	Did not meet inclusion criteria
700	Awareness of pregnancy induced hypertension among pregnant women in Tigray Regional State, Ethiopia.	2020	The Pan African medical journal	Berhe, Abadi Kidanemariam and Ilesanmi, Abiodun Olatunbosun and Aimakhu, Christopher Odianosen and Bezabih, Afework Mulugeta	Uganda	https://dx.doi.org/10.11604/pamj.2020.35.71.19351 PT - Journal Article	Did not meet inclusion criteria
701	Prevalence and risk factors of hypertension among civil servants in Sidama Zone, south Ethiopia.	2020	PloS one	Badego, Bedilu and Yoseph, Amanuel and Astatkie, Ayalew	United States	https://dx.doi.org/10.1371/journal.pone.0234485 PT - Journal Article	Did not meet inclusion criteria
702	Knowledge and practices of blood pressure measurement among final year students, house officers, and resident dental surgeons in a dental hospital, South West Nigeria.	2020	Nigerian journal of clinical practice	Ibiyemi, O and Ogunbodede, O and Gbolahan, O O and Ogah, O S	India	https://dx.doi.org/10.4103/njcp.njcp_416_19 PT - Journal Article	Did not meet inclusion criteria
703	Clinical characteristics and health care received among patients with type 2 diabetes attending secondary and tertiary healthcare facilities in Mwanza Region, Tanzania: a cross-sectional study.	2020	BMC health services research	Munyogwa, Mariam J and William, Reuben and Kibusi, Stephen M and Gibore, Nyasiro S	England	https://dx.doi.org/10.1186/s12913-020-05407-y PT - Journal Article	Did not meet inclusion criteria
704	Cardiovascular risk factor mapping and distribution among adults in Mukono and Buikwe districts in Uganda: small area analysis.	2020	BMC cardiovascular disorders	Musinguzi, Geofrey and Ndejjo, Rawlance and Ssinabulya, Isaac and Bastiaens, Hilde and van Marwijk, Harm and Wanyenze, Rhoda K	England	https://dx.doi.org/10.1186/s12872-020-01573-3 PT - Journal Article, Research Support, Non-U.S. Gov't	Did not meet inclusion criteria
705	The SARS-CoV-2 Ivermectin Navarra-ISGlobal Trial (SAINT) to Evaluate the Potential of Ivermectin to Reduce COVID-19 Transmission in low risk, non-severe COVID-19 patients in the first 48 hours after symptoms onset: A structured summary of a study protocol for a randomized control pilot trial.	2020	Trials	Chaccour, Carlos and Ruiz-Castillo, Paula and Richardson, Mary-Ann and Moncunill, Gemma and Casellas, Aina and Carmona-Torre, Francisco and Giraldez, Miriam and Mota, Juana Schwartz and Yuste, Jose Ramon and Azanza, Jose Ramon and Fernandez, Miriam and Reina, Gabriel and Dobano, Carlota and Brew, Joe and Sadaba, Belen and Hammann, Felix and Rabinovich, Regina	England	https://dx.doi.org/10.1186/s13063-020-04421-z PT - Clinical Trial Protocol, Letter	Did not meet inclusion criteria
706	Universal HIV Testing and Treatment (UTT) Integrated with Chronic Disease Screening and Treatment: the SEARCH study.	2020	Current HIV/AIDS reports	Chamie, Gabriel and Hickey, Matthew D and Kwarisiima, Dalsone and Ayieko, James and Kamya, Moses R and Havlir, Diane V	United States	https://dx.doi.org/10.1007/s11904-020-00500-7 PT - Journal Article, Review	Did not meet inclusion criteria
707	Managing hypertension in rural Uganda: Realities and strategies 10 years of experience at a district hospital chronic disease clinic.	2020	PloS one	Stephens, Joseph H and Alizadeh, Faraz and Bamwine, John Bosco and Baganizi, Michael and Chaw, Gloria Fung and Yao Cohen, Morgen and Patel, Amit and Schaefle, K J and Mangat, Jasdeep Singh and Mukiza, Joel and Paccione, Gerald A	United States	https://dx.doi.org/10.1371/journal.pone.0234049 PT - Journal Article	Did not meet inclusion criteria
708	Post-stroke dysphagia: An exploration of initial identification and management performed by nurses and doctors.	2020	The South African journal of communication disorders = Die Suid-Afrikaanse tydskrif vir Kommunikasieafwykings	Pierpoint, Maggie and Pillay, Mershen	South Africa	https://dx.doi.org/10.4102/sajcd.v67i1.625 PT - Journal Article	Did not meet inclusion criteria
709	Coronavirus disease-2019 epidemic response in Uganda: The need to strengthen and engage primary healthcare.	2020	African journal of primary health care & family medicine	Besigye, Innocent K and Mulowooza, Michael and Namatovu, Jane	South Africa	https://dx.doi.org/10.4102/phcfm.v12i1.2443 PT - Journal Article	Did not meet inclusion criteria
710	Patients' knowledge on cardiovascular risk factors and associated lifestyle behaviour in Ethiopia in 2018: A cross-sectional study.	2020	PloS one	Negesa, Lemma B and Magarey, Judy and Rasmussen, Philippa and Hendriks, Jeroen M L	United States	https://dx.doi.org/10.1371/journal.pone.0234198 PT - Journal Article, Research Support, Non-U.S. Gov't	Did not meet inclusion criteria
711	Heart Rate Variability, HIV and the Risk of Cardiovascular Diseases in Rural South Africa.	2020	Global heart	Godijk, Noortje G and Vos, Alinda G and Jongen, Vita W and Moraba, Robert and Tempelman, Hugo and Grobbee, Diederick E and Coutinho, Roel A and Deville, Walter and Klipstein-Grobusch, Kerstin	England	https://dx.doi.org/10.5334/gh.532 PT - Journal Article, Multicenter Study, Research Support, Non-U.S. Gov't	Did not meet inclusion criteria
712	Patterns of Emergency Care for Possible Acute Coronary Syndrome Among Patients with Chest Pain or Shortness of Breath at a Tanzanian Referral Hospital.	2020	Global heart	Hertz, Julian T and Kweka, Godfrey L and Bloomfield, Gerald S and Limkakeng, Alexander T Jr and Loring, Zak and Temu, Gloria and Mmbaga, Blandina T and Gerardo, Charles J and Sakita, Francis M	England	https://dx.doi.org/10.5334/gh.402 PT - Journal Article, Observational Study, Research Support, N.I.H., Extramural	Did not meet inclusion criteria
713	Long-Term Outcomes and Factors Associated with Mortality in Patients with Moderate to Severe Pulmonary Hypertension in Kenya.	2020	Global heart	Ngunga, Mzee and Mansur Abeid, Abdulaziz and Mohamed, Jeilan and Barasa, Anders	England	https://dx.doi.org/10.5334/gh.384 PT - Journal Article, Research Support, Non-U.S. Gov't	Did not meet inclusion criteria
714	Setting up a nurse-led model of care for management of hypertension and diabetes mellitus in a high HIV prevalence context in rural Zimbabwe: a descriptive study.	2020	BMC health services research	Frieden, Marthe and Zamba, Blessing and Mukumbi, Nisbert and Mafaune, Patron T and Makumbe, Brian and Irungu, Elizabeth and Moneti, Virginia and Isaakidis, Petros and Garone, Daniela and Prasai, Madhu	England	https://dx.doi.org/10.1186/s12913-020-05351-x PT - Journal Article	Did not meet inclusion criteria
715	Red meat consumption and its association with hypertension and hyperlipidaemia among adult Maasai pastoralists of Ngorongoro Conservation Area, Tanzania.	2020	PloS one	Diarz, Ester J and Leyaro, Beatrice J and Kivuyo, Sokoine L and Ngowi, Bernard J and Msuya, Sia E and Mfinanga, Sayoki G and Bonfoh, Bassirou and Mahande, Michael J	United States	https://dx.doi.org/10.1371/journal.pone.0233777 PT - Journal Article, Research Support, Non-U.S. Gov't	Did not meet inclusion criteria
716	Serum Uric Acid Predicts Antihypertensive Medication Adherence in Nigeria: A Hospital Based Study.	2020	West African journal of medicine	Adewuya, O A and Ajayi, E A and Adetiloye, A O and Atiba, A S and Dada, S A and Areo, O O	Nigeria		Did not meet inclusion criteria
717	Mobile Phone Use in the Management of Diabetes in Nigeria: A New Potential Weapon.	2020	West African journal of medicine	Olamoyegun, M A and Emuoyibofarhe, O J and Ala, O A and Ugwu, E	Nigeria		Did not meet inclusion criteria
718	Adapting a nurse-led primary care initiative to cardiovascular disease control in Ghana: a qualitative study.	2020	BMC public health	Haykin, Leah A and Francke, Jordan A and Abapali, Aurelia and Yakubu, Elliasu and Dambayi, Edith and Jackson, Elizabeth F and Aborigo, Raymond and Awuni, Denis and Nonterah, Engelbert A and Oduro, Abraham R and Bawah, Ayaga A and Phillips, James F and Heller, David J	England	https://dx.doi.org/10.1186/s12889-020-08529-4 PT - Journal Article	Did not meet inclusion criteria
719	Sex differences in daily activity intensity and energy expenditure and their relationship to cortisol among BaYaka foragers from the Congo Basin.	2020	American journal of physical anthropology	Sarma, Mallika S and Boyette, Adam H and Lew-Levy, Sheina and Miegakanda, Valchy and Kilius, Erica and Samson, David R and Gettler, Lee T	United States	https://dx.doi.org/10.1002/ajpa.24075 PT - Journal Article, Research Support, Non-U.S. Gov't, Research Support, U.S. Gov't, Non-P.H.S.	Did not meet inclusion criteria
720	Poor adherence to medication and salt restriction as a barrier to reaching blood pressure control in patients with hypertension: Cross-sectional study from 12 sub-Saharan countries.	2020	Archives of cardiovascular diseases	Macquart de Terline, Diane and Kramoh, Kouadio Euloge and Bara Diop, Ibrahima and Nhavoto, Carol and Balde, Dadhi M and Ferreira, Beatriz and Houenassi, Martin Dedonougbo and Hounsou, Dominique and Ikama, Meo Stephane and Kane, Adama and Kimbally-Kaki, Suzy Gisele and Kingue, Samuel and Koffi, Florent and Kouam Kouam, Charles and Limbole, Emmanuel and Mfeukeu Kuate, Liliane and Mipinda, Jean Brun…	Netherlands	https://dx.doi.org/10.1016/j.acvd.2019.11.009 PT - Journal Article, Multicenter Study, Observational Study	Did not meet inclusion criteria
721	Prevalence of Metabolic Syndrome and Nonalcoholic Fatty Liver Disease among Premenopausal and Postmenopausal Women in Ho Municipality: A Cross-Sectional Study.	2020	BioMed research international	Setroame, Anita Mawuse and Kormla Affrim, Patrick and Abaka-Yawson, Albert and Kwadzokpui, Precious Kwablah and Eyram Adrah, Felicia and Bless, Hanyabui and Mohammed, Latif and Bawah, Ahmed Tijani and Alidu, Huseini Wiisibie	United States	https://dx.doi.org/10.1155/2020/2168381 PT - Clinical Trial, Journal Article, Multicenter Study	Did not meet inclusion criteria
722	Impact of physical activity and traumatic exposure on occurrence of gestational hypertension: a survey of pregnant women in an armed-conflict region in Nigeria.	2020	Hypertension in pregnancy	Lawan, Aliyu and Apeyemi, Cecelia and Chutiyami, Muhammad and Bello, Umar Muhammad and Salihu, Dauda and Tafida, Buhari Abdullahi and Abubakar, Umar and Rufa'i, Adamu Ahmad	England	https://dx.doi.org/10.1080/10641955.2020.1765173 PT - Journal Article	Did not meet inclusion criteria
723	Effect of Hevea brasiliensis seed meal or Euphorbia heterophylla seed supplemented diets on performance, physicochemical and sensory properties of eggs, and egg yolk fatty acid profile in guinea fowl (Numida meleagris).	2020	Poultry science	Kouassi, G F and Kone, G A and Good, M and Assidjo, N E and Kouba, M	England	https://dx.doi.org/10.3382/ps/pez500 PT - Journal Article	Did not meet inclusion criteria
724	Level of adult client satisfaction with clinic flow time and services of an integrated non-communicable disease-HIV testing services clinic in Soweto, South Africa: a cross-sectional study.	2020	BMC health services research	Hopkins, Kathryn L and Hlongwane, Khuthadzo E and Otwombe, Kennedy and Dietrich, Janan and Cheyip, Mireille and Khanyile, Nompumelelo and Doherty, Tanya and Gray, Glenda E	England	https://dx.doi.org/10.1186/s12913-020-05256-9 PT - Journal Article	Did not meet inclusion criteria
725	Associations between self-reported sleep duration and cardiometabolic risk factors in young African-origin adults from the five-country modeling the epidemiologic transition study (METS).	2020	Sleep health	Rae, Dale Elizabeth and Dugas, Lara Ruth and Roden, Laura Catherine and Lambert, Estelle Vicki and Bovet, Pascal and Plange-Rhule, Jacob and Forrester, Terrence and Riesen, Walter and Korte, Wolfgang and Crowley, Stephanie J and Reutrakul, Sirimon and Luke, Amy	United States	https://dx.doi.org/10.1016/j.sleh.2020.03.003 PT - Journal Article, Research Support, N.I.H., Extramural	Did not meet inclusion criteria
726	Small-area variation of cardiovascular diseases and select risk factors and their association to household and area poverty in South Africa: Capturing emerging trends in South Africa to better target local level interventions.	2020	PloS one	Dwane, Ntabozuko and Wabiri, Njeri and Manda, Samuel	United States	https://dx.doi.org/10.1371/journal.pone.0230564 PT - Journal Article, Research Support, Non-U.S. Gov't	Did not meet inclusion criteria
727	Evaluation of an integrated HIV and hypertension management model in rural south africa: a mixed methods approach.	2020	Global health action	Ameh, Soter	United States	https://dx.doi.org/10.1080/16549716.2020.1750216 PT - Journal Article, Research Support, N.I.H., Extramural, Research Support, Non-U.S. Gov't	Did not meet inclusion criteria
728	Profile of practitioners, and factors influencing home care physiotherapy model of practice in Nigeria.	2020	Home health care services quarterly	Onyeso, Ogochukwu K K and Umunnah, Joseph O and Ezema, Charles I and Anyachukwu, Canice C and Nwankwo, Maduabuchukwu J and Odole, Adesola C and Oke, Kayode I and Bello, Bashir	England	https://dx.doi.org/10.1080/01621424.2020.1754315 PT - Journal Article	Did not meet inclusion criteria
729	Outcomes and Care Quality Metrics for Women of Reproductive Age Living With Rheumatic Heart Disease in Uganda.	2020	Journal of the American Heart Association	Chang, Andrew Y and Nabbaale, Juliet and Okello, Emmy and Ssinabulya, Isaac and Barry, Michele and Beaton, Andrea Z and Webel, Allison R and Longenecker, Chris T	England	https://dx.doi.org/10.1161/JAHA.119.015562 PT - Comparative Study, Journal Article, Observational Study, Research Support, N.I.H., Extramural, Research Support, Non-U.S. Gov't	Did not meet inclusion criteria
730	Prevalence and awareness of chronic kidney disease among adult diabetic outpatients in Northeast Ethiopia.	2020	BMC nephrology	Fiseha, Temesgen and Tamir, Zemenu	England	https://dx.doi.org/10.1186/s12882-020-01768-y PT - Journal Article, Research Support, Non-U.S. Gov't	Did not meet inclusion criteria
731	Growth differentiating factor-15 and its association with traditional cardiovascular risk factors: The African-PREDICT study.	2020	Nutrition, metabolism, and cardiovascular diseases : NMCD	Vermeulen, Bridget and Schutte, Aletta E and Gafane-Matemane, Lebo F and Kruger, Ruan	Netherlands	https://dx.doi.org/10.1016/j.numecd.2020.03.001 PT - Journal Article	Did not meet inclusion criteria
732	Global, Regional, and National Burden of Calcific Aortic Valve and Degenerative Mitral Valve Diseases, 1990-2017.	2020	Circulation	Yadgir, Simon and Johnson, Catherine Owens and Aboyans, Victor and Adebayo, Oladimeji M and Adedoyin, Rufus Adesoji and Afarideh, Mohsen and Alahdab, Fares and Alashi, Alaa and Alipour, Vahid and Arabloo, Jalal and Azari, Samad and Barthelemy, Celine M and Benziger, Catherine P and Berman, Adam E and Bijani, Ali and Carrero, Juan J and Carvalho, Felix and Daryani, Ahmad and Duraes, Andre R and Es…	United States	https://dx.doi.org/10.1161/CIRCULATIONAHA.119.043391 PT - Journal Article, Multicenter Study, Research Support, Non-U.S. Gov't, Webcast	Did not meet inclusion criteria
733	What is the nutritional status of your patients suffering from strokes.	2020	Revue neurologique	Mansare, M L and Kouda, D A and Diallo, I M and Bakhoum, M and Mourabit, S and Toure, K and Ndiaye, M and Diop, A G and Ndiaye, M M	France	https://dx.doi.org/10.1016/j.neurol.2019.09.009 PT - Journal Article	Did not meet inclusion criteria
734	Are people most in need utilising health facilities in post-conflict settings? A cross-sectional study from South Kivu, eastern DR Congo.	2020	Global health action	Malembaka, Espoir Bwenge and Karemere, Hermes and Bisimwa Balaluka, Ghislain and Altare, Chiara and Odikro, Magdalene Akos and Lwamushi, Samuel Makali and Nshobole, Rosine Bigirinama and Macq, Jean	United States	https://dx.doi.org/10.1080/16549716.2020.1740419 PT - Journal Article, Research Support, Non-U.S. Gov't	Did not meet inclusion criteria
735	A protocol paper: community engagement interventions for cardiovascular disease prevention in socially disadvantaged populations in the UK: an implementation research study.	2020	Global health research and policy	Nahar, Papreen and van Marwijk, Harm and Gibson, Linda and Musinguzi, Geofrey and Anthierens, Sibyl and Ford, Elizabeth and Bremner, Stephen A and Bowyer, Mark and Le Reste, Jean Yves and Sodi, Tholene and Bastiaens, Hilde	England	https://dx.doi.org/10.1186/s41256-020-0131-1 PT - Journal Article, Research Support, Non-U.S. Gov't	Did not meet inclusion criteria
736	Levels and patterns of physical activity in stroke survivors with different ambulation status living in low-income areas of Cape Town, South Africa.	2020	Topics in stroke rehabilitation	Joseph, Conran and Rhoda, Anthea and Conradsson, David Moulaee	England	https://dx.doi.org/10.1080/10749357.2020.1741242 PT - Journal Article, Research Support, Non-U.S. Gov't	Did not meet inclusion criteria
737	Oscillometric blood pressure profile of adolescent secondary school students in Abakaliki metropolis.	2020	Annals of African medicine	Ukoh, Uchechukwu C and Ujunwa, Fortune A and Muoneke, Uzoamaka Vivian and Manyike, Pius C and Okike, Clifford O and Ibe, Bede C	India	https://dx.doi.org/10.4103/aam.aam_21_19 PT - Journal Article	Did not meet inclusion criteria
738	Effect of Health Education on Level of Awareness and Knowledge of Nigerian In-School adolescents on Stroke and Its Risk Factors.	2020	Journal of stroke and cerebrovascular diseases : the official journal of National Stroke Association	Komolafe, Morenikeji A and Olorunmoteni, Oluwatosin E and Fehintola, Funmito O	United States	https://dx.doi.org/10.1016/j.jstrokecerebrovasdis.2020.104757 PT - Controlled Clinical Trial, Journal Article	Did not meet inclusion criteria
739	Regional Patterns and Association Between Obesity and Hypertension in Africa: Evidence From the H3Africa CHAIR Study.	2020	Hypertension (Dallas, Tex. : 1979)	Akpa, Onoja M and Made, Felix and Ojo, Akinlolu and Ovbiagele, Bruce and Adu, Dwomoa and Motala, Ayesha A and Mayosi, Bongani M and Adebamowo, Sally N and Engel, Mark E and Tayo, Bamidele and Rotimi, Charles and Salako, Babatunde and Akinyemi, Rufus and Gebregziabher, Mulugeta and Sarfo, Fred and Wahab, Kolawole and Agongo, Godfred and Alberts, Marianne and Ali, Stuart A and Asiki, Gershim and Bo…	United States	https://dx.doi.org/10.1161/HYPERTENSIONAHA.119.14147 PT - Comparative Study, Journal Article, Research Support, N.I.H., Extramural, Research Support, N.I.H., Intramural, Research Support, Non-U.S. Gov't	Did not meet inclusion criteria
740	Quality of intrapartum care: direct observations in a low-resource tertiary hospital.	2020	Reproductive health	Housseine, Natasha and Punt, Marieke C and Mohamed, Ali Gharib and Said, Said Mzee and Maaloe, Nanna and Zuithoff, Nicolaas P A and Meguid, Tarek and Franx, Arie and Grobbee, Diederick E and Browne, Joyce L and Rijken, Marcus J	England	https://dx.doi.org/10.1186/s12978-020-0849-8 PT - Journal Article, Observational Study	Did not meet inclusion criteria
741	Patient Education and Medication Adherence among Hypertensives in a Tertiary Hospital, South Western Nigeria.	2020	Ethiopian journal of health sciences	Ayodapo, A O and Elegbede, O T and Omosanya, O E and Monsudi, K F	Ethiopia	https://dx.doi.org/10.4314/ejhs.v30i2.12 PT - Journal Article	Did not meet inclusion criteria
742	Explaining Heart Failure Hyper-mortality in Sub Saharan Africa: Global Genomic and Environmental Contribution Review.	2020	Journal of the National Medical Association	Ajayi, Adesuyi A and Sofowora, Gbemiga G and Ladipo, Gani O	United States	https://dx.doi.org/10.1016/j.jnma.2020.02.003 PT - Journal Article, Review	Did not meet inclusion criteria
743	Volunteering, health and the homeless - the cost of establishing a student-run primary healthcare clinic serving the inner-city homeless in South Africa.	2020	BMC health services research	Johnston, Deanne and McInerney, Patricia and Miot, Jacqui	England	https://dx.doi.org/10.1186/s12913-020-5061-6 PT - Journal Article	Did not meet inclusion criteria
744	A multi-sectoral, non-governmental program for control of rheumatic heart disease: SUR I CAAN: A model for developing countries.	2020	International journal of cardiology	Ali, Sulafa and Subahi, Saad	Netherlands	https://dx.doi.org/10.1016/j.ijcard.2020.03.009 PT - Journal Article, Review	Did not meet inclusion criteria
745	Patient-level factors influencing hypertension control in adults in Accra, Ghana.	2020	BMC cardiovascular disorders	Okai, Darlene Esinam and Manu, Adom and Amoah, Emefa Modey and Laar, Amos and Akamah, Joseph and Torpey, Kwasi	England	https://dx.doi.org/10.1186/s12872-020-01370-y PT - Journal Article	Did not meet inclusion criteria
746	The Emulation and Adaptation of a Global Model of Clinical Practice Guidelines on Chronic Heart Failure in BRICS Countries: A Comparative Study.	2020	International journal of environmental research and public health	Liu, Tao and Quasinowski, Benjamin and Soares, Andre	Switzerland	https://dx.doi.org/10.3390/ijerph17051735 PT - Journal Article, Research Support, Non-U.S. Gov't	Did not meet inclusion criteria
747	Prevalence of Pre-Diabetes, Diabetes and Associated Cardiovascular Risk Amongst Healthcare Workers in Ahmadu Bello University Teaching Hospital (ABUTH), Zaria using Glycated Haemoglobin.	2020	West African journal of medicine	Onyemelukwe, O U and Mamza, A A and Suleiman, Y K and Iyanda, M A and Bello-Ovosi, B and Bansi, K I and Adeleye, A O and Balarabe, H and Ahmed, M S and Okpe, I O and Bello, F and Bakari, A G	Nigeria		Did not meet inclusion criteria
748	An approach to hypertensive disorders in pregnancy for the primary care physician.	2020	South African family practice : official journal of the South African Academy of Family Practice/Primary Care	Naidoo, Mergan and Pattinson, Robert C	South Africa	https://dx.doi.org/10.4102/safp.v62i1.5095 PT - Journal Article	Did not meet inclusion criteria
749	Prevalence and Associated Factors of Diabetes Mellitus in Hosanna Town, Southern Ethiopia.	2020	Annals of global health	Dereje, Nebiyu and Earsido, Alemu and Temam, Layla and Abebe, Ashenafi	United States	https://dx.doi.org/10.5334/aogh.2663 PT - Journal Article, Research Support, Non-U.S. Gov't	Did not meet inclusion criteria
750	Conveying hypertension message: An investigation into the language and content used in primary health clinics in South Africa.	2020	African journal of primary health care & family medicine	Nkosi-Mafutha, Nokuthula G and De Swardt, Hester C and Mogotlane, Sophie	South Africa	https://dx.doi.org/10.4102/phcfm.v12i1.2115 PT - Journal Article, Multicenter Study	Did not meet inclusion criteria
751	Early detection, care and control of hypertension and diabetes in South Africa: A community-based approach.	2020	African journal of primary health care & family medicine	Madela, Sanele and James, Shamagonam and Sewpaul, Ronel and Madela, Siyathokoza and Reddy, Priscilla	South Africa	https://dx.doi.org/10.4102/phcfm.v12i1.2160 PT - Journal Article	Did not meet inclusion criteria
752	Factors Associated with Poor Glycemic and Lipid Levels in Ambulatory Diabetes Mellitus Type 2 Patients in Asmara, Eritrea: A Cross-Sectional Study.	2020	Journal of diabetes research	Achila, Oliver Okoth and Ghebretinsae, Millen and Kidane, Abraham and Simon, Michael and Makonen, Shewit and Rezene, Yohannes	England	https://dx.doi.org/10.1155/2020/5901569 PT - Journal Article	Did not meet inclusion criteria
753	Medication adherence and survival among hospitalized heart failure patients in a tertiary hospital in Tanzania: a prospective cohort study.	2020	BMC research notes	Pallangyo, Pedro and Millinga, Jalack and Bhalia, Smita and Mkojera, Zabella and Misidai, Nsajigwa and Swai, Happiness J and Hemed, Naairah R and Kaijage, Alice and Janabi, Mohamed	England	https://dx.doi.org/10.1186/s13104-020-04959-w PT - Journal Article	Did not meet inclusion criteria
754	Self-reported physical activity status among adolescents in Debre Birhan town, Ethiopia: Cross-sectional study.	2020	PloS one	Mohammed, Osman Yimer and Tesfahun, Esubalew and Ahmed, Abdurahman Mohammed and Bayleyegn, Alebachew Demelash	United States	https://dx.doi.org/10.1371/journal.pone.0229522 PT - Journal Article	Did not meet inclusion criteria
755	Towards person-centred quality care for children with life-limiting and life-threatening illness: Self-reported symptoms, concerns and priority outcomes from a multi-country qualitative study.	2020	Palliative medicine	Namisango, Eve and Bristowe, Katherine and Murtagh, Fliss Em and Downing, Julia and Powell, Richard A and Abas, Melanie and Lohfeld, Lynne and Ali, Zipporah and Atieno, Mackuline and Haufiku, Desiderius and Guma, Samuel and Luyirika, Emmanuel Bk and Mwangi-Powell, Faith N and Higginson, Irene J and Harding, Richard	England	https://dx.doi.org/10.1177/0269216319900137 PT - Journal Article, Research Support, Non-U.S. Gov't, Research Support, U.S. Gov't, Non-P.H.S.	Did not meet inclusion criteria
756	Treatment outcome of acute coronary syndrome patients admitted to Ayder Comprehensive Specialized Hospital, Mekelle, Ethiopia; A retrospective cross-sectional study.	2020	PloS one	Desta, Desilu Mahari and Nedi, Teshome and Hailu, Abraha and Atey, Tesfay Mehari and Tsadik, Afewerki Gebremeskel and Asgedom, Solomon Weldegebriel and Kasahun, Gebremicheal Gebereslassie and Ayalew, Eskinder	United States	https://dx.doi.org/10.1371/journal.pone.0228953 PT - Journal Article	Did not meet inclusion criteria
757	Factors associated with stroke among adult patients with hypertension in Ayder Comprehensive Specialized Hospital, Tigray, Ethiopia, 2018: A case-control study.	2020	PloS one	Mekonen, Haftea Hagos and Birhanu, Mulugeta Molla and Mossie, Tilahun Belete and Gebreslassie, Hagos Tsegabrhan	United States	https://dx.doi.org/10.1371/journal.pone.0228650 PT - Journal Article, Research Support, Non-U.S. Gov't	Did not meet inclusion criteria
758	Integrated care experiences and out-of-pocket expenditures: a cross-sectional survey of adults receiving treatment for HIV and hypertension in Malawi.	2020	BMJ open	Moucheraud, Corrina and Hing, Matthew and Seleman, Juliet and Phiri, Khumbo and Chibwana, Florence and Kahn, Daniel and Schooley, Alan and Moses, Agnes and Hoffman, Risa	England	https://dx.doi.org/10.1136/bmjopen-2019-032652 PT - Journal Article, Research Support, N.I.H., Extramural, Research Support, U.S. Gov't, Non-P.H.S.	Did not meet inclusion criteria
759	Prevention of cardiovascular disease among people living with HIV in sub-Saharan Africa.	2020	Progress in cardiovascular diseases	Okello, Samson and Amir, Abdallah and Bloomfield, Gerald S and Kentoffio, Katie and Lugobe, Henry M and Reynolds, Zahra and Magodoro, Itai M and North, Crystal M and Okello, Emmy and Peck, Robert and Siedner, Mark J	United States	https://dx.doi.org/10.1016/j.pcad.2020.02.004 PT - Journal Article, Research Support, N.I.H., Extramural, Systematic Review	Did not meet inclusion criteria
760	Congenital heart disease in low-and-middle-income countries: Focus on sub-Saharan Africa.	2020	American journal of medical genetics. Part C, Seminars in medical genetics	Zimmerman, Meghan and Sable, Craig	United States	https://dx.doi.org/10.1002/ajmg.c.31769 PT - Journal Article, Review	Did not meet inclusion criteria
761	Providing Stroke and Hypertension Education in Amharic for Ethiopian Persons Living in Dallas, Texas, United States.	2020	Creative nursing	Gebreyohanns, Mehari and Onuigbo, Chiamaka C and Ali, Azhar and Stutzman, Sonja E and Olson, DaiWai M	United States	https://dx.doi.org/10.1891/1078-4535.26.1.66 PT - Comparative Study, Journal Article	Did not meet inclusion criteria
762	Barriers and facilitators to the implementation of a community-based hypertension improvement project in Ghana: a qualitative study of ComHIP.	2020	BMC health services research	Adler, Alma J and Laar, Amos K and Kotoh, Agnes M and Legido-Quigley, Helena and Perel, Pablo and Lamptey, Peter and Lange, Isabelle L	England	https://dx.doi.org/10.1186/s12913-019-4774-x PT - Journal Article	Did not meet inclusion criteria
763	Exploring risk factors of peripheral arterial disease across populations with various lifestyles and environments.	2020	International journal of cardiology	Koopman, Jacob J E	Netherlands	https://dx.doi.org/10.1016/j.ijcard.2020.01.047 PT - Editorial, Comment	Did not meet inclusion criteria
764	Psycho-behavioural factors associated with medication adherence among male out-patients with hypertension in a Ghanaian hospital.	2020	PloS one	Kretchy, Irene A and Boima, Vincent and Agyabeng, Kofi and Koduah, Augustina and Appiah, Bernard	United States	https://dx.doi.org/10.1371/journal.pone.0227874 PT - Journal Article	Did not meet inclusion criteria
765	Test-retest reliability of an adapted version of the International Physical Activity Questionnaire for healthy individuals and stroke survivors.	2020	Annals of physical and rehabilitation medicine	Honado, Aristide S and Roy, Jean-Sebastien and Daneault, Jean-Francois and Atigossou, Orthelo Leonel Gbetoho and Batcho, Charles Sebiyo	Netherlands	https://dx.doi.org/10.1016/j.rehab.2019.11.006 PT - Letter	Did not meet inclusion criteria
766	Gender Differences in the Pattern of Socio-Demographics Relevant to Metabolic Syndrome Among Kenyan Adults with Central Obesity at a Mission Hospital in Nairobi, Kenya.	2020	High blood pressure & cardiovascular prevention : the official journal of the Italian Society of Hypertension	Okube, Okubatsion Tekeste and Kimani, Samuel T and Mirie, Waithira	New Zealand	https://dx.doi.org/10.1007/s40292-020-00360-7 PT - Comparative Study, Journal Article	Did not meet inclusion criteria
767	Assessing Providers' Approach to Hypertension Management at a Large, Private Hospital in Kampala, Uganda.	2020	Annals of global health	Green, Aliza S and Lynch, Hayley M and Nanyonga, Rose Clarke and Squires, Allison P and Gadikota-Klumpers, Darinka D and Schwartz, Jeremy I and Heller, David J	United States	https://dx.doi.org/10.5334/aogh.2513 PT - Journal Article, Research Support, Non-U.S. Gov't	Did not meet inclusion criteria
768	Improving the quality of care for people who had a stroke in a low-/middle-income country: A qualitative analysis of health-care professionals' perspectives.	2020	Health expectations : an international journal of public participation in health care and health policy	Baatiema, Leonard and de-Graft Aikins, Ama and Sarfo, Fred S and Abimbola, Seye and Ganle, John K and Somerset, Shawn	England	https://dx.doi.org/10.1111/hex.13027 PT - Journal Article, Research Support, Non-U.S. Gov't	Did not meet inclusion criteria
769	Medication Errors and Blood Pressure Control Among Patients Managed for Hypertension in Public Ambulatory Care Clinics in Botswana.	2020	Journal of the American Heart Association	Gala, Pooja and Moshokgo, Veronica and Seth, Bhavna and Ramasuana, Kegomoditswe and Kazadi, Emmanuel and M'buse, Rudy and Pharithi, Solomon and Gobotsamang, Kabelo and Szymanowski, Paige and Kerobale, Ruth Olyn and Balekile, Kelennetse and Tshimbalanga, Jacques and Tieng'o, Jane and Tapela, Neo and Barak, Tomer	England	https://dx.doi.org/10.1161/JAHA.119.013766 PT - Journal Article, Research Support, Non-U.S. Gov't	Did not meet inclusion criteria
770	Uncontrolled hypertension among patients with comorbidities in sub-Saharan Africa: protocol for a systematic review and meta-analysis.	2020	Systematic reviews	Mohamed, Shukri F and Uthman, Olalekan A and Caleyachetty, Rishi and Chumo, Ivy and Mutua, Martin K and Asiki, Gershim and Gill, Paramjit	England	https://dx.doi.org/10.1186/s13643-020-1270-7 PT - Journal Article, Meta-Analysis, Research Support, Non-U.S. Gov't, Systematic Review	Did not meet inclusion criteria
771	Acceptability of a community cardiovascular disease prevention programme in Mukono and Buikwe districts in Uganda: a qualitative study.	2020	BMC public health	Ndejjo, Rawlance and Musinguzi, Geofrey and Nuwaha, Fred and Wanyenze, Rhoda K and Bastiaens, Hilde	England	https://dx.doi.org/10.1186/s12889-020-8188-9 PT - Journal Article	Did not meet inclusion criteria
772	An exploratory study on the quality of patient screening and counseling for hypertension management in Tanzania.	2020	PloS one	Edward, Anbrasi and Hoffmann, Lisa and Manase, Frank and Matsushita, Kunihiro and Pariyo, George William and Brady, Tammy M and Appel, Lawrence J	United States	https://dx.doi.org/10.1371/journal.pone.0227439 PT - Journal Article, Research Support, Non-U.S. Gov't	Did not meet inclusion criteria
773	Hypertension testing and treatment in Uganda and Kenya through the SEARCH study: An implementation fidelity and outcome evaluation.	2020	PloS one	Heller, David J and Balzer, Laura B and Kazi, Dhruv and Charlebois, Edwin D and Kwarisiima, Dalsone and Mwangwa, Florence and Jain, Vivek and Kotwani, Prashant and Chamie, Gabriel and Cohen, Craig R and Clark, Tamara D and Ayieko, James and Byonanabye, Dathan M and Petersen, Maya and Kamya, Moses R and Havlir, Diane and Kahn, James G	United States	https://dx.doi.org/10.1371/journal.pone.0222801 PT - Journal Article, Research Support, N.I.H., Extramural, Research Support, Non-U.S. Gov't, Research Support, U.S. Gov't, Non-P.H.S.	Did not meet inclusion criteria
774	Ad hoc interpreters in South African psychiatric services: service provider perspectives.	2020	Global health action	Hagan, Sybrand and Hunt, Xanthe and Kilian, Sanja and Chiliza, Bonginkosi and Swartz, Leslie	United States	https://dx.doi.org/10.1080/16549716.2019.1684072 PT - Journal Article	Did not meet inclusion criteria
775	Evaluation of sex differences in dietary behaviours and their relationship with cardiovascular risk factors: a cross-sectional study of nationally representative surveys in seven low- and middle-income countries.	2020	Nutrition journal	McKenzie, Briar L and Santos, Joseph Alvin and Geldsetzer, Pascal and Davies, Justine and Manne-Goehler, Jennifer and Gurung, Mongal Singh and Sturua, Lela and Gathecha, Gladwell and Aryal, Krishna K and Tsabedze, Lindiwe and Andall-Brereton, Glennis and Barnighausen, Till and Atun, Rifat and Vollmer, Sebastian and Woodward, Mark and Jaacks, Lindsay M and Webster, Jacqui	England	https://dx.doi.org/10.1186/s12937-019-0517-4 PT - Journal Article, Research Support, N.I.H., Extramural, Research Support, Non-U.S. Gov't	Did not meet inclusion criteria
776	Factors hindering hypertension control: perspectives of front-line health professionals in rural Ghana.	2020	Public health	Nyaaba, G N and Masana, L and de-Graft Aikins, A and Beune, E and Agyemang, C	Netherlands	https://dx.doi.org/10.1016/j.puhe.2019.11.007 PT - Journal Article, Multicenter Study	Did not meet inclusion criteria
777	Association between physical activity level and blood pressure: varied and graded mediating effects of obesity indices in schoolchildren.	2020	Cardiology in the young	Maruf, Fatai A and Odetunde, Marufat O and Okonkwo, Prosper U	England	https://dx.doi.org/10.1017/S1047951119003172 PT - Journal Article	Did not meet inclusion criteria
778	The patient encounter index: a novel method of measuring clinical workload in a paediatric cardiology service.	2020	Cardiology in the young	Harrison, Michael J and Barry, Oliver M and Hounsell, Rachel A and De Decker, Rik	England	https://dx.doi.org/10.1017/S1047951119003068 PT - Journal Article	Did not meet inclusion criteria
779	Effects of school-based physical activity and multi-micronutrient supplementation intervention on growth, health and well-being of schoolchildren in three African countries: the KaziAfya cluster randomised controlled trial protocol with a 2 x 2 factorial design.	2020	Trials	Gerber, Markus and Ayekoe, Serge A and Beckmann, Johanna and Bonfoh, Bassirou and Coulibaly, Jean T and Daouda, Dao and du Randt, Rosa and Finda, Lina and Gall, Stefanie and Mollel, Getrud J and Lang, Christin and Long, Kurt Z and Ludyga, Sebastian and Masanja, Honorati and Muller, Ivan and Nqweniso, Siphesihle and Okumu, Fredros and Probst-Hensch, Nicole and Puhse, Uwe and Steinmann, Peter and T…	England	https://dx.doi.org/10.1186/s13063-019-3883-5 PT - Clinical Trial Protocol, Journal Article	Did not meet inclusion criteria
780	The Effect Of Home-Based Hypertension Screening On Blood Pressure Change Over Time In South Africa.	2020	Health affairs (Project Hope)	Sudharsanan, Nikkil and Chen, Simiao and Garber, Michael and Barnighausen, Till and Geldsetzer, Pascal	United States	https://dx.doi.org/10.1377/hlthaff.2019.00585 PT - Journal Article, Research Support, N.I.H., Extramural, Research Support, Non-U.S. Gov't	Did not meet inclusion criteria
781	Evolving Indications for Lower Limb Amputations in South Africa Offer Opportunities for Health System Improvement.	2020	World journal of surgery	Khan, Muhammad Zafar and Smith, Michelle Td and Bruce, John L and Kong, Victor Y and Clarke, Damian L	United States	https://dx.doi.org/10.1007/s00268-019-05361-9 PT - Journal Article	Did not meet inclusion criteria
782	Evaluating the need for free glycerol blanking for serum triglyceride measurements at Charlotte Maxeke Johannesburg Academic Hospital.	2020	Clinical chemistry and laboratory medicine	van Heerden, Carla and Magwete, Agnes and Mabuza, Dineo	Germany	https://dx.doi.org/10.1515/cclm-2019-0991 PT - Journal Article	Did not meet inclusion criteria
783	Smoking cessation is associated with lower disease activity and predicts cardiovascular risk reduction in rheumatoid arthritis patients.	2020	Rheumatology (Oxford, England)	Roelsgaard, Ida K and Ikdahl, Eirik and Rollefstad, Silvia and Wibetoe, Grunde and Esbensen, Bente A and Kitas, George D and van Riel, Piet and Gabriel, Sherine and Kvien, Tore K and Douglas, Karen and Wallberg-Jonsson, Solveig and Rantapaa Dahlqvist, Solbritt and Karpouzas, George and Dessein, Patrick H and Tsang, Linda and El-Gabalawy, Hani and Hitchon, Carol A and Pascual-Ramos, Virginia and C…	England	https://dx.doi.org/10.1093/rheumatology/kez557 PT - Journal Article, Research Support, Non-U.S. Gov't	Did not meet inclusion criteria
784	Quality of life, physical activity and cardiorespiratory fitness in black African women: B-Healthy project.	2020	Quality of life research : an international journal of quality of life aspects of treatment, care and rehabilitation	Oviedo, G R and Tamulevicius, N and Onagbiye, S O and Phidza, M and Sedumedi, C and Cameron, M and Moss, S J	Netherlands	https://dx.doi.org/10.1007/s11136-019-02368-6 PT - Journal Article	Did not meet inclusion criteria
785	Radiation protection knowledge and practices in interventional cardiologists practicing in Africa: a cross sectional survey.	2020	Journal of radiological protection : official journal of the Society for Radiological Protection	Tefera, Endale and Qureshi, Shakeel A and Gezmu, Alemayehu M and Mazhani, Loeto	England	https://dx.doi.org/10.1088/1361-6498/ab5840 PT - Journal Article	Did not meet inclusion criteria
786	Dietary patterns of 6-24-month-old children are associated with nutrient content and quality of the diet.	2020	Maternal & child nutrition	Faber, Mieke and Rothman, Marinel and Laubscher, Ria and Smuts, Cornelius M	England	https://dx.doi.org/10.1111/mcn.12901 PT - Journal Article	Did not meet inclusion criteria
787	Deliberate practice in training differentiates the best Kenyan and Spanish long-distance runners.	2020	European journal of sport science	Casado, Arturo and Hanley, Brian and Ruiz-Perez, Luis Miguel	England	https://dx.doi.org/10.1080/17461391.2019.1694077 PT - Comparative Study, Journal Article	Did not meet inclusion criteria
788	Traumatic renal injury: Five-year experience at a major trauma centre in South Africa.	2020	Injury	Salem, M S and Urry, R J and Kong, V Y and Clarke, D L and Bruce, J and Laing, G L	Netherlands	https://dx.doi.org/10.1016/j.injury.2019.10.034 PT - Journal Article	Did not meet inclusion criteria
789	Effectiveness and Safety of Hydroxyurea in the Treatment of Sickle Cell Anaemia Children in Jos, North Central Nigeria.	2020	Journal of tropical pediatrics	Ofakunrin, Akinyemi O D and Oguche, Stephen and Adekola, Kehinde and Okpe, Edache S and Afolaranmi, Tolulope O and Diaku-Akinwumi, Ijeoma N and Zoakah, Ayuba I and Sagay, Atiene S	England	https://dx.doi.org/10.1093/tropej/fmz070 PT - Journal Article, Research Support, N.I.H., Extramural	Did not meet inclusion criteria
790	Use of simulated patients to assess hypertension case management at public healthcare facilities in South Africa.	2020	Journal of hypertension	Burger, Ronelle and Christian, Carmen S and Gerdtham, Ulf-G and Haal, Karel and Hompashe, Dumisani M and Smith, Anja and Schutte, Aletta E	England	https://dx.doi.org/10.1097/HJH.0000000000002258 PT - Journal Article, Research Support, Non-U.S. Gov't	Did not meet inclusion criteria
791	Geographical influence on the distribution of the prevalence of hypertension in South Africa: a multilevel analysis.	2020	Cardiovascular journal of Africa	Wandai, Muchiri E and Norris, Shane A and Aagaard-Hansen, Jens and Manda, Samuel O	South Africa	https://dx.doi.org/10.5830/CVJA-2019-047 PT - Comparative Study, Journal Article	Did not meet inclusion criteria
792	Higher baseline fat oxidation promotes gynoid fat mobilization in response to a 12-week exercise intervention in sedentary, obese black South African women.	2020	Applied physiology, nutrition, and metabolism = Physiologie appliquee, nutrition et metabolisme	Clamp, Louise D and Mendham, Amy E and Kroff, Jacolene and Goedecke, Julia H	Canada	https://dx.doi.org/10.1139/apnm-2019-0460 PT - Journal Article	Did not meet inclusion criteria
793	Maternal serum lipid in women with preeclampsia in Lagos: a case control study.	2020	The journal of maternal-fetal & neonatal medicine : the official journal of the European Association of Perinatal Medicine, the Federation of Asia and Oceania Perinatal Societies, the International Society of Perinatal Obstetricians	Olalere, F D H and Okusanya, B O and Oye-Adeniran, B A	England	https://dx.doi.org/10.1080/14767058.2018.1505851 PT - Journal Article	Did not meet inclusion criteria
794	Hypertension awareness, treatment and control in Ghana: a cross-sectional study.	2020	Ethnicity & health	Sanuade, Olutobi Adekunle and Awuah, Raphael Baffour and Kushitor, Mawuli	England	https://dx.doi.org/10.1080/13557858.2018.1439898 PT - Journal Article	Did not meet inclusion criteria
795	Hypertension control in integrated HIV and chronic disease clinics in Uganda in the SEARCH study.	2019	BMC public health	Kwarisiima, Dalsone and Atukunda, Mucunguzi and Owaraganise, Asiphas and Chamie, Gabriel and Clark, Tamara and Kabami, Jane and Jain, Vivek and Byonanebye, Dathan and Mwangwa, Florence and Balzer, Laura B and Charlebois, Edwin and Kamya, Moses R and Petersen, Maya and Havlir, Diane V and Brown, Lillian B	England	https://dx.doi.org/10.1186/s12889-019-6838-6 PT - Journal Article, Randomized Controlled Trial	Did not meet inclusion criteria
796	Knowledge, attitudes and practices of West Africans on genetic studies of stroke: Evidence from the SIREN Study.	2019	International journal of stroke : official journal of the International Stroke Society	Akinyemi, Rufus O and Sarfo, Fred S and Akinyemi, Joshua and Singh, Arti and Onoja Akpa, Matthew and Akpalu, Albert and Owolabi, Lukman and Adeoye, Abiodun M and Obiako, Reginald and Wahab, Kolawole and Sanya, Emmanuel and Komolafe, Morenikeji and Ogbole, Godwin and Fawale, Michael and Adebayo, Philip and Osaigbovo, Godwin and Sunmonu, Taofiki and Olowoyo, Paul and Chukwuonye, Innocent and Obiabo…	United States	https://dx.doi.org/10.1177/1747493018790059 PT - Comparative Study, Journal Article, Research Support, N.I.H., Extramural	Did not meet inclusion criteria
797	Dietary Patterns Are Associated with Predicted 10-Year Risk of Cardiovascular Disease Among Ghanaian Populations: the Research on Obesity and Diabetes in African Migrants (RODAM) Study.	2019	The Journal of nutrition	Boateng, Daniel and Galbete, Cecilia and Nicolaou, Mary and Meeks, Karlijn and Beune, Erik and Smeeth, Liam and Osei-Kwasi, Hibbah Araba and Bahendeka, Silver and Agyei-Baffour, Peter and Mockenhaupt, Frank P and Spranger, Joachim and Grobbee, Diederick E and Schulze, Matthias B and Stronks, Karien and Agyemang, Charles and Danquah, Ina and Klipstein-Grobusch, Kerstin	United States	https://dx.doi.org/10.1093/jn/nxz002 PT - Journal Article, Research Support, Non-U.S. Gov't	Did not meet inclusion criteria
798	Maternal-Infant Supplementation with Small-Quantity Lipid-Based Nutrient Supplements Does Not Affect Child Blood Pressure at 4-6 Y in Ghana: Follow-up of a Randomized Trial.	2019	The Journal of nutrition	Kumordzie, Sika M and Adu-Afarwuah, Seth and Young, Rebecca R and Oaks, Brietta M and Tamakloe, Solace M and Ocansey, Maku E and Okronipa, Harriet and Prado, Elizabeth L and Dewey, Kathryn G	United States	https://dx.doi.org/10.1093/jn/nxy285 PT - Journal Article, Randomized Controlled Trial, Research Support, Non-U.S. Gov't	Did not meet inclusion criteria
799	Quality of management of acute coronary syndrome at the Nouakchott National Heart Center (Mauritania).	2019	La Tunisie medicale	Ba, Houleymata and Yahia, Faten and Wade, Alassane and Camara, Sirake and Ba, Fatimata and Kane, Aissata and Ebba, Ahmed	Tunisia		Did not meet inclusion criteria
800	The significant gap between international standards and stroke management practices at Queen Elizabeth Central Hospital (Malawi): An audit report.	2019	Malawi medical journal : the journal of Medical Association of Malawi	Gadama, Yohane and Kamtchum-Tatuene, Joseph and Benjamin, Laura and Phiri, Tamara and Mwandumba, Henry C	Malawi	https://dx.doi.org/10.4314/mmj.v31i4.6 PT - Journal Article, Research Support, Non-U.S. Gov't	Did not meet inclusion criteria
801	Renal risk profiling in newly diagnosed hypertensives in an urban population in Nigeria.	2019	African health sciences	Gbadegesin, Aderoju and Okunola, Oluyomi and Ayodele, Olugbenga and Arogundade, Fatiu and Sanusi, Abubakre and Akinsola, Adewale	Uganda	https://dx.doi.org/10.4314/ahs.v19i4.8 PT - Journal Article	Did not meet inclusion criteria
802	Prevalence and determinants of hypertension among students of the University of Kinshasa, Democratic Republic of Congo: a cross-sectional study.	2019	African health sciences	Wanghi, Guy I and Mutombo, Paulin B and Sumaili, Ernest K	Uganda	https://dx.doi.org/10.4314/ahs.v19i4.7 PT - Journal Article	Did not meet inclusion criteria
803	Assessment of drug therapy problem and associated factors among adult hypertensive patients at Ayder comprehensive specialized hospital, Northern Ethiopia.	2019	African health sciences	Weldegebreal, Asgedom Solomon and Tezeta, Fekadu and Mehari, Atey Tesfay and Gashaw, Wubetu and Dessale, Kassa Tesfaye and Legesse, Niriayo Yirga	Uganda	https://dx.doi.org/10.4314/ahs.v19i3.33 PT - Journal Article	Did not meet inclusion criteria
804	Barriers, attitudes, confidence, and knowledge of nurses regarding metabolic health screening and intervention in people with mental illness: a pilot study from Uganda.	2019	African health sciences	Vancampfort, Davy and Watkins, Andrew and Ward, Philip B and Probst, Michel and De Hert, Marc and Van Damme, Tine and Mugisha, James	Uganda	https://dx.doi.org/10.4314/ahs.v19i3.30 PT - Journal Article	Did not meet inclusion criteria
805	Prevalence and risk factors associated with hypertension among adults in a rural setting: the case of Ombe, Cameroon.	2019	The Pan African medical journal	Princewel, Fuh and Cumber, Samuel Nambile and Kimbi, Judith Anchang and Nkfusai, Claude Ngwayu and Keka, Elsie Indah and Viyoff, Vecheusi Zennobia and Beteck, Terence Epie and Bede, Fala and Tsoka-Gwegweni, Joyce Mahlako and Akum, Eric Achidi	Uganda	https://dx.doi.org/10.11604/pamj.2019.34.147.17518 PT - Journal Article	Did not meet inclusion criteria
806	[Evaluation of the Follow-Up and State of Adolescents with Sickle-Cell Disease in Brazzaville (Congo)].	2019	Suivi et etat de sante de l'adolescent atteint de drepanocytose a Brazzaville (Congo).	Ikobo, L C Ollandzobo and Mberi, F D Mouyabi and Nika, E R and Mandilou, S V Missambou and Ngoulou, B S A and Loufoua, A B M'Pemba and Mabiala-Babela, J R	France	https://dx.doi.org/10.3166/bspe-2019-0097 PT - Journal Article	Did not meet inclusion criteria
807	Tswana traditional health practitioners' perspectives on the management of diabetes and hypertension: a qualitative study using focus group discussions.	2019	The Pan African medical journal	Frimpong, Ebenezer and Nlooto, Manimbulu	Uganda	https://dx.doi.org/10.11604/pamj.2019.34.93.19112 PT - Journal Article	Did not meet inclusion criteria
808	Exploring patient experiences with and attitudes towards hypertension at a private hospital in Uganda: a qualitative study.	2019	International journal for equity in health	Lynch, Hayley M and Green, Aliza S and Clarke Nanyonga, Rose and Gadikota-Klumpers, Darinka D and Squires, Allison and Schwartz, Jeremy I and Heller, David J	England	https://dx.doi.org/10.1186/s12939-019-1109-9 PT - Journal Article, Research Support, Non-U.S. Gov't	Did not meet inclusion criteria
809	The prevalence, awareness, management and control of hypertension in men and women in Benin, West Africa: the TAHES study.	2019	BMC cardiovascular disorders	Desormais, Ileana and Amidou, Salimanou Ariyoh and Houehanou, Yessito Corine and Houinato, Stephan Dismand and Gbagouidi, Gwladys Nadia and Preux, Pierre Marie and Aboyans, Victor and Lacroix, Philippe	England	https://dx.doi.org/10.1186/s12872-019-01273-7 PT - Journal Article, Research Support, Non-U.S. Gov't	Did not meet inclusion criteria
810	Maternal death review and surveillance: The case of Central Hospital, Benin City, Nigeria.	2019	PloS one	Aikpitanyi, Josephine and Ohenhen, Victor and Ugbodaga, Philip and Ojemhen, Best and Omo-Omorodion, Blessing I and Ntoimo, Lorretta Fc and Imongan, Wilson and Balogun, Joseph A and Okonofua, Friday E	United States	https://dx.doi.org/10.1371/journal.pone.0226075 PT - Journal Article	Did not meet inclusion criteria
811	Knowledge and Associated Factors of Blood Pressure Control Among Hypertensive Patients Attending Chronic Illness Follow-Up Clinic at University of Gondar, Comprehensive Specialized Hospital, Northwest, Ethiopia.	2019	Vascular health and risk management	Mekonnen, Chilot Kassa and Mekonnen, Bezenaw Yimer and Mekonnen, Habtamu Sewunet	New Zealand	https://dx.doi.org/10.2147/VHRM.S225910 PT - Journal Article	Did not meet inclusion criteria
812	Prospective exploration of the effect of adiposity and associated microbial factors on healing and progression of diabetic foot ulcers in Tanzania: study protocol of a longitudinal cohort study.	2019	BMJ open	Mashili, Fredirick and Joachim, Agricola and Aboud, Said and Mchembe, Mabulla and Chiwanga, Faraja and Addo, Juliet and Kendall, Lindsay and Ako, Agbor and Abbas, Zulfiqar	England	https://dx.doi.org/10.1136/bmjopen-2019-031896 PT - Clinical Trial Protocol, Journal Article, Research Support, Non-U.S. Gov't	Did not meet inclusion criteria
813	Anemia in patients with diabetic foot ulcer and its impact on disease outcome among Nigerians: Results from the MEDFUN study.	2019	PloS one	Gezawa, Ibrahim D and Ugwu, Ejiofor T and Ezeani, Ignatius and Adeleye, Olufunmilayo and Okpe, Innocent and Enamino, Marcelina	United States	https://dx.doi.org/10.1371/journal.pone.0226226 PT - Journal Article	Did not meet inclusion criteria
814	Community awareness of diet needs associated with hypertension and type 2 diabetes mellitus in Hatcliffe, Zimbabwe.	2019	BMC public health	Gonde, Lonestar Lazarus and Chimbari, Moses John	England	https://dx.doi.org/10.1186/s12889-019-8030-4 PT - Journal Article	Did not meet inclusion criteria
815	Education: The prevention of acute rheumatic fever and rheumatic heart disease in Malawi.	2019	Malawi medical journal : the journal of Medical Association of Malawi	Sanyahumbi, Amy and Chiromo, Patricia and Chiume, Msandeni	Malawi	https://dx.doi.org/10.4314/mmj.v31i3.9 PT - Journal Article, Research Support, Non-U.S. Gov't	Did not meet inclusion criteria
816	Analysis of the Implementation, User Perspectives, and Feedback From a Mobile Health Intervention for Individuals Living With Hypertension (DREAM-GLOBAL): Mixed Methods Study.	2019	JMIR mHealth and uHealth	Barsky, Jordan and Hunter, Rebekah and McAllister, Colin and Yeates, Karen and Campbell, Norm and Liu, Peter and Perkins, Nancy and Hua-Stewart, Diane and Maar, Marion A and Tobe, Sheldon W	Canada	https://dx.doi.org/10.2196/12639 PT - Journal Article, Randomized Controlled Trial	Did not meet inclusion criteria
817	Prevalence and Associated Factors of Metabolic Syndrome among Patients with Severe Mental Illness Attending a Tertiary Hospital in Southwest Uganda.	2019	BioMed research international	Agaba, David Collins and Migisha, Richard and Namayanja, Rosemary and Katamba, Godfrey and Lugobe, Henry Mark and Aheisibwe, Hillary and Twesigomwe, Godfrey and Ashaba, Scholastic	United States	https://dx.doi.org/10.1155/2019/1096201 PT - Journal Article	Did not meet inclusion criteria
818	Prevalence and Predictors of Smoking among Gambian Men: A Cross-Sectional National WHO STEP Survey.	2019	International journal of environmental research and public health	Cham, Bai and Scholes, Shaun and Groce, Nora E and Mindell, Jennifer S	Switzerland	https://dx.doi.org/10.3390/ijerph16234719 PT - Journal Article	Did not meet inclusion criteria
819	Effect of Obesity and Other Risk Factors on Hypertension among Women of Reproductive Age in Ghana: An Instrumental Variable Probit Model.	2019	International journal of environmental research and public health	Oyekale, Abayomi Samuel	Switzerland	https://dx.doi.org/10.3390/ijerph16234699 PT - Journal Article	Did not meet inclusion criteria
820	Cognitive function and cardiometabolic disease risk factors in rural South Africa: baseline evidence from the HAALSI study.	2019	BMC public health	Houle, Brian and Gaziano, Thomas and Farrell, Meagan and Gomez-Olive, F Xavier and Kobayashi, Lindsay C and Crowther, Nigel J and Wade, Alisha N and Montana, Livia and Wagner, Ryan G and Berkman, Lisa and Tollman, Stephen M	England	https://dx.doi.org/10.1186/s12889-019-7938-z PT - Journal Article	Did not meet inclusion criteria
821	Knowledge and attitude of patients undergoing lower extremity amputation at RK Khan Hospital, Chatsworth.	2019	South African journal of surgery. Suid-Afrikaanse tydskrif vir chirurgie	Olotu, B and Anderson, F	South Africa		Did not meet inclusion criteria
822	[Smoking in People Living with HIV (PLHA) and followed up in the Outpatient Department of the Hospital Fann of Dakar].	2019	Le tabagisme chez les patients vivant avec le VIH (PvVIH) suivis au Centre de Traitement Ambulatoire de l'Hopital Fann de Dakar.	Mbaye, Fatimata Binetou Rassoule and Toure, Nafissatou Oumar and Gueye, Ndeye Fatou Ngom and Kane, Malick and Ndiaye, Kine and Kane, Yacine Dia and Kombila, Ulrich Davy and Ndour, Cheikh Tiidiane and Thiam, Khady and Cisse, Maimouna Fafa and Ndiaye, El Hadji Mamadou	Uganda	https://dx.doi.org/10.11604/pamj.2019.34.42.14526 PT - Journal Article	Did not meet inclusion criteria
823	'Blood pressure can kill you tomorrow, but HIV gives you time': illness perceptions and treatment experiences among Malawian individuals living with HIV and hypertension.	2019	Health policy and planning	Hing, Matthew and Hoffman, Risa M and Seleman, Juliet and Chibwana, Florence and Kahn, Daniel and Moucheraud, Corrina	England	https://dx.doi.org/10.1093/heapol/czz112 PT - Journal Article	Did not meet inclusion criteria
824	The utility of a shortened palliative care screening tool to predict death within 12 months - a prospective observational study in two south African hospitals with a high HIV burden.	2019	BMC palliative care	Raubenheimer, Peter J and Day, Cascia and Abdullah, Faried and Manning, Katherine and Cupido, Clint and Peter, Jonny	England	https://dx.doi.org/10.1186/s12904-019-0487-5 PT - Journal Article, Observational Study	Did not meet inclusion criteria
825	Nurse-led interventions in the interim: waiting on universal health coverage.	2019	International nursing review	Spies, L A and Nanyonga, R C and Nakaggwa, F	England	https://dx.doi.org/10.1111/inr.12558 PT - Journal Article	Did not meet inclusion criteria
826	Adapting the Diabetes Prevention Program for low and middle-income countries: protocol for a cluster randomised trial to evaluate 'Lifestyle Africa'.	2019	BMJ open	Catley, Delwyn and Puoane, Thandi and Tsolekile, Lungiswa and Resnicow, Ken and Fleming, Kandace and Hurley, Emily A and Smyth, Joshua M and Vitolins, Mara Z and Lambert, Estelle V and Levitt, Naomi and Goggin, Kathy	England	https://dx.doi.org/10.1136/bmjopen-2019-031400 PT - Clinical Trial Protocol, Journal Article, Research Support, N.I.H., Extramural	Did not meet inclusion criteria
827	Weight underestimation and body size dissatisfaction among black African adults with obesity: Implications for health promotion.	2019	African journal of primary health care & family medicine	Okop, Kufre J and Levitt, Naomi and Puoane, Thandi	South Africa	https://dx.doi.org/10.4102/phcfm.v11i1.2022 PT - Journal Article	Did not meet inclusion criteria
828	The association between dietary fibre deficiency and high-income lifestyle-associated diseases: Burkitt's hypothesis revisited.	2019	The lancet. Gastroenterology & hepatology	O'Keefe, Stephen J	Netherlands	https://dx.doi.org/10.1016/S2468-1253(19)30257-2 PT - Journal Article, Research Support, N.I.H., Extramural, Review	Did not meet inclusion criteria
829	Prevalence of undiagnosed diabetes mellitus and associated factors among adult residents of Bahir Dar city, northwest Ethiopia: a community-based cross-sectional study.	2019	BMJ open	Bantie, Getasew Mulat and Wondaye, Achenef Almaw and Arike, Efrem Beru and Melaku, Mesfin Tenagne and Ejigu, Simegnew Tilaneh and Lule, Abel and Lingerew, Wondemagegn Mulu and Tamirat, Koku Sisay	England	https://dx.doi.org/10.1136/bmjopen-2019-030158 PT - Journal Article	Did not meet inclusion criteria
830	Prevalence and associated anthropometric and lifestyle predictors of hypertension among adults in Kombolcha town and suburbs, Northeast Ethiopia: a community-based cross-sectional study.	2019	BMC cardiovascular disorders	Hassen, Biniem and Mamo, Hassen	England	https://dx.doi.org/10.1186/s12872-019-1225-x PT - Journal Article	Did not meet inclusion criteria
831	Hypertension Control and Retention in Care Among HIV-Infected Patients: The Effects of Co-located HIV and Chronic Noncommunicable Disease Care.	2019	Journal of acquired immune deficiency syndromes (1999)	Osetinsky, Brianna and Genberg, Becky L and Bloomfield, Gerald S and Hogan, Joseph and Pastakia, Sonak and Sang, Edwin and Ngressa, Anthony and Mwangi, Ann and Lurie, Mark N and McGarvey, Stephen T and Galarraga, Omar	United States	https://dx.doi.org/10.1097/QAI.0000000000002154 PT - Journal Article	Did not meet inclusion criteria
832	Disease burden and associated risk factors for metabolic syndrome among adults in Ethiopia.	2019	BMC cardiovascular disorders	Solomon, Samrawit and Mulugeta, Wudeneh	England	https://dx.doi.org/10.1186/s12872-019-1201-5 PT - Journal Article, Research Support, Non-U.S. Gov't	Did not meet inclusion criteria
833	Patient, clinician and logistic barriers to blood pressure control among adult hypertensives in rural district hospitals in Rwanda: a cross-sectional study.	2019	BMC cardiovascular disorders	Sibomana, J P and McNamara, R L and Walker, T D	England	https://dx.doi.org/10.1186/s12872-019-1203-3 PT - Journal Article, Multicenter Study, Observational Study, Research Support, Non-U.S. Gov't	Did not meet inclusion criteria
834	A multicentre prospective observational study of the prevalence and glycaemic control of diabetes mellitus in adult non-cardiac elective surgical patients in hospitals in Western Cape Province, South Africa.	2019	South African medical journal = Suid-Afrikaanse tydskrif vir geneeskunde	Biesman-Simons, T and Conradie, W S and Nejthardt, M and Roodt, F and Davids, J and Pretorius, T and Davies, G and Cloete, E and Fullerton, Z and Roos, J and Flint, M and Swanevelder, J L and Dyer, R A and Biccard, B M	South Africa	https://dx.doi.org/10.7196/SAMJ.2019.v109i10.013898 PT - Journal Article, Multicenter Study, Observational Study	Did not meet inclusion criteria
835	Medication Adherence and Associated Factors among Chronic Heart Failure Clients on Follow Up Oromia Region, West Ethiopia.	2019	Cardiovascular & hematological agents in medicinal chemistry	Fetensa, Getahun and Yadecha, Birhanu and Tolossa, Tadesse and Bekuma, Tariku Tesfaye	Netherlands	https://dx.doi.org/10.2174/1871525717666191019162254 PT - Journal Article	Did not meet inclusion criteria
836	Prevalence of the risk factors for cardiometabolic disease among firefighters in the Western Cape province of South Africa.	2019	The Journal of sports medicine and physical fitness	Achmat, Ghaleelullah and Leach, Lloyd and Onagbiye, Sunday O	Italy	https://dx.doi.org/10.23736/S0022-4707.19.09137-0 PT - Journal Article	Did not meet inclusion criteria
837	Post-intervention qualitative assessment of mobile health technology to manage hypertension among Ghanaian stroke survivors.	2019	Journal of the neurological sciences	Nichols, Michelle and Singh, Arti and Sarfo, Fred Stephen and Treiber, Frank and Tagge, Raelle and Jenkins, Carolyn and Ovbiagele, Bruce	Netherlands	https://dx.doi.org/10.1016/j.jns.2019.116462 PT - Journal Article	Did not meet inclusion criteria
838	Mothers' utilization and associated factors in preconception care in northern Ethiopia: a community based cross sectional study.	2019	BMC pregnancy and childbirth	Asresu, Tsrity Tadese and Hailu, Desta and Girmay, Berhe and Abrha, Mulugeta Woldu and Weldearegay, Haftom Gebrehiwot	England	https://dx.doi.org/10.1186/s12884-019-2478-1 PT - Journal Article	Did not meet inclusion criteria
839	A review of the epidemiology of atrial fibrillation in sub-Saharan Africa.	2019	Journal of cardiovascular electrophysiology	Noubiap, Jean Jacques and Nyaga, Ulrich Flore	United States	https://dx.doi.org/10.1111/jce.14222 PT - Journal Article, Systematic Review	Did not meet inclusion criteria
840	Three-year change in oxidative stress markers is linked to target organ damage in black and white men: the SABPA study.	2019	Hypertension research : official journal of the Japanese Society of Hypertension	Myburgh, Caitlynd and Huisman, Hugo W and M C Mels, Catharina	England	https://dx.doi.org/10.1038/s41440-019-0325-4 PT - Journal Article, Research Support, Non-U.S. Gov't	Did not meet inclusion criteria
841	The congenital disorder of glycosylation in PGM1 (PGM1-CDG) can cause severe cardiomyopathy and unexpected sudden cardiac death in childhood.	2019	Forensic science international. Genetics	Fernlund, Eva and Andersson, Oskar and Ellegard, Rada and Arstrand, Hanna Klang and Green, Henrik and Olsson, Hans and Gunnarsson, Cecilia	Netherlands	https://dx.doi.org/10.1016/j.fsigen.2019.06.012 PT - Journal Article, Research Support, Non-U.S. Gov't	Did not meet inclusion criteria
842	Investing in leadership for universal health coverage.	2019	The Lancet. Global health	The Lancet Global Health	England	https://dx.doi.org/10.1016/S2214-109X(19)30363-8 PT - Editorial, Comment	Did not meet inclusion criteria
843	Cardiac Arrest and Cardiopulmonary Resuscitation Outcome Reports: Update of the Utstein Resuscitation Registry Template for In-Hospital Cardiac Arrest: A Consensus Report From a Task Force of the International Liaison Committee on Resuscitation (American Heart Association, European Resuscitation ...	2019	Circulation	Nolan, Jerry P and Berg, Robert A and Andersen, Lars W and Bhanji, Farhan and Chan, Paul S and Donnino, Michael W and Lim, Swee Han and Ma, Matthew Huei-Ming and Nadkarni, Vinay M and Starks, Monique A and Perkins, Gavin D and Morley, Peter T and Soar, Jasmeet	United States	https://dx.doi.org/10.1161/CIR.0000000000000710 PT - Journal Article	Did not meet inclusion criteria
844	Peripheral neuropathy in HIV patients on antiretroviral therapy: Does it impact function?.	2019	Journal of the neurological sciences	Dudley, Meagan T and Borkum, Megan and Basera, Wisdom and Wearne, Nicola and Heckmann, Jeannine M	Netherlands	https://dx.doi.org/10.1016/j.jns.2019.116451 PT - Journal Article	Did not meet inclusion criteria
845	Strengthening Referral Networks for Management of Hypertension Across the Health System (STRENGTHS) in western Kenya: a study protocol of a cluster randomized trial.	2019	Trials	Mercer, Tim and Njuguna, Benson and Bloomfield, Gerald S and Dick, Jonathan and Finkelstein, Eric and Kamano, Jemima and Mwangi, Ann and Naanyu, Violet and Pastakia, Sonak D and Valente, Thomas W and Vedanthan, Rajesh and Akwanalo, Constantine	England	https://dx.doi.org/10.1186/s13063-019-3661-4 PT - Clinical Trial Protocol, Journal Article	Did not meet inclusion criteria
846	Community Health Workers Improve Linkage to Hypertension Care in Western Kenya.	2019	Journal of the American College of Cardiology	Vedanthan, Rajesh and Kamano, Jemima H and DeLong, Allison K and Naanyu, Violet and Binanay, Cynthia A and Bloomfield, Gerald S and Chrysanthopoulou, Stavroula A and Finkelstein, Eric A and Hogan, Joseph W and Horowitz, Carol R and Inui, Thomas S and Menya, Diana and Orango, Vitalis and Velazquez, Eric J and Were, Martin C and Kimaiyo, Sylvester and Fuster, Valentin	United States	https://dx.doi.org/10.1016/j.jacc.2019.08.003 PT - Journal Article, Multicenter Study, Randomized Controlled Trial, Research Support, N.I.H., Extramural, Research Support, Non-U.S. Gov't	Did not meet inclusion criteria
847	Hypertension among human immunodeficiency virus infected patients on treatment at Parirenyatwa Hospital: A descriptive study.	2019	African journal of primary health care & family medicine	Chireshe, Rumbidzai and Naidoo, Keshena and Nyamakura, Rudo	South Africa	https://dx.doi.org/10.4102/phcfm.v11i1.1974 PT - Journal Article	Did not meet inclusion criteria
848	Universal health coverage and chronic conditions.	2019	The Lancet. Global health	Niessen, Louis W and Squire, S Bertel	England	https://dx.doi.org/10.1016/S2214-109X(19)30366-3 PT - Journal Article, Comment	Did not meet inclusion criteria
849	Cost-effectiveness of a fixed-dose combination pill for secondary prevention of cardiovascular disease in China, India, Mexico, Nigeria, and South Africa: a modelling study.	2019	The Lancet. Global health	Lin, John K and Moran, Andrew E and Bibbins-Domingo, Kirsten and Falase, Bode and Pedroza Tobias, Andrea and Mandke, Charuta N and Kazi, Dhruv S	England	https://dx.doi.org/10.1016/S2214-109X(19)30339-0 PT - Journal Article, Research Support, Non-U.S. Gov't	Did not meet inclusion criteria
850	Burden, clinical outcomes and predictors of time to in hospital mortality among adult patients admitted to stroke unit of Jimma university medical center: a prospective cohort study.	2019	BMC neurology	Fekadu, Ginenus and Chelkeba, Legese and Kebede, Ayantu	England	https://dx.doi.org/10.1186/s12883-019-1439-7 PT - Journal Article	Did not meet inclusion criteria
851	Determinants of poor glycemic control among adult patients with type 2 diabetes mellitus in Jimma University Medical Center, Jimma zone, south west Ethiopia: a case control study.	2019	BMC endocrine disorders	Mamo, Yitagesu and Bekele, Fekede and Nigussie, Tadesse and Zewudie, Ameha	England	https://dx.doi.org/10.1186/s12902-019-0421-0 PT - Journal Article	Did not meet inclusion criteria
852	Breastfeeding, HIV exposure, childhood obesity, and prehypertension: A South African cohort study.	2019	PLoS medicine	Houle, Brian and Rochat, Tamsen J and Newell, Marie-Louise and Stein, Alan and Bland, Ruth M	United States	https://dx.doi.org/10.1371/journal.pmed.1002889 PT - Journal Article, Research Support, Non-U.S. Gov't	Did not meet inclusion criteria
853	Knowledge, Attitude and Self-Care Practice towards Control of Hypertension among Hypertensive Patients on Follow-up at St. Paul's Hospital, Addis Ababa.	2019	Ethiopian journal of health sciences	Bacha, Dawit and Abera, Hailu	Ethiopia	https://dx.doi.org/10.4314/ejhs.v29i4.2 PT - Journal Article	Did not meet inclusion criteria
854	Supporting hearing health in vulnerable populations through community care workers using mHealth technologies.	2019	International journal of audiology	van Wyk, Tanith and Mahomed-Asmail, Faheema and Swanepoel, De Wet	England	https://dx.doi.org/10.1080/14992027.2019.1649478 PT - Evaluation Study, Journal Article, Research Support, Non-U.S. Gov't, Research Support, U.S. Gov't, Non-P.H.S.	Did not meet inclusion criteria
855	Knowledge and practice of diabetic foot care in Sudan: A cross sectional survey.	2019	Diabetes & metabolic syndrome	Ahmed, Safa Abdullah and Badi, Safaa and Tahir, Hanan and Ahmed, Mohamed H and Almobarak, Ahmed Omer	Netherlands	https://dx.doi.org/10.1016/j.dsx.2019.06.016 PT - Journal Article	Did not meet inclusion criteria
856	Genomic Evidence for Local Adaptation of Hunter-Gatherers to the African Rainforest.	2019	Current biology : CB	Lopez, Marie and Choin, Jeremy and Sikora, Martin and Siddle, Katherine and Harmant, Christine and Costa, Helio A and Silvert, Martin and Mouguiama-Daouda, Patrick and Hombert, Jean-Marie and Froment, Alain and Le Bomin, Sylvie and Perry, George H and Barreiro, Luis B and Bustamante, Carlos D and Verdu, Paul and Patin, Etienne and Quintana-Murci, Lluis	England	https://dx.doi.org/10.1016/j.cub.2019.07.013 PT - Journal Article, Research Support, Non-U.S. Gov't	Did not meet inclusion criteria
857	Knowledge, attitudes, and preventative practices regarding ischemic heart disease among emergency department patients in northern Tanzania.	2019	Public health	Hertz, J T and Sakita, F M and Manavalan, P and Mmbaga, B T and Thielman, N M and Staton, C A	Netherlands	https://dx.doi.org/10.1016/j.puhe.2019.06.017 PT - Journal Article, Observational Study	Did not meet inclusion criteria
858	Prevalence of non-communicable diseases among HIV positive patients on antiretroviral therapy at joint clinical research centre, Lubowa, Uganda.	2019	PloS one	Kansiime, Sheila and Mwesigire, Doris and Mugerwa, Henry	United States	https://dx.doi.org/10.1371/journal.pone.0221022 PT - Journal Article	Did not meet inclusion criteria
859	Self-care practices and associated factors among adult hypertensive patients in Ayder Comprehensive Specialized Hospital, Tigray, Ethiopia, 2018.	2019	BMC research notes	Gebremichael, Gebrewahd Bezabh and Berhe, Kalayou Kidanu and Beyene, Birhane Gebrehiwot and Gebrekidan, Kiros Belay	England	https://dx.doi.org/10.1186/s13104-019-4502-y PT - Journal Article	Did not meet inclusion criteria
860	Relationship between physical activity, body mass index (BMI) and lipid profile of students in Ghana.	2019	The Pan African medical journal	Ofori, Eric Kwasi and Angmorterh, Seth Kwadjo	Uganda	https://dx.doi.org/10.11604/pamj.2019.33.30.17889 PT - Journal Article	Did not meet inclusion criteria
861	Depression and medication-adherence in patients with hypertension attending a tertiary health facility in South-West Nigeria.	2019	The Pan African medical journal	Okunrinboye, Hannah Iyabo and Otakpor, Alexander Ndubusi and Ilesanmi, Olayinka Stephen	Uganda	https://dx.doi.org/10.11604/pamj.2019.33.27.12941 PT - Journal Article	Did not meet inclusion criteria
862	Prevalence of positive chronic kidney Disease screening in professional male long haul drivers at risk of cardiovascular Disease in Lagos, Nigeria: a cross-section study.	2019	BMC public health	Amadi, Casmir E and Mbakwem, Amam C and Kushimo, Oyewole A and Ajuluchukwu, Jayne N and Akinkunmi, Michael	England	https://dx.doi.org/10.1186/s12889-019-7328-6 PT - Journal Article	Did not meet inclusion criteria
863	HIV, antiretroviral therapy and non-communicable diseases in sub-Saharan Africa: empirical evidence from 44 countries over the period 2000 to 2016.	2019	Journal of the International AIDS Society	Coetzee, Lelani and Bogler, Lisa and De Neve, Jan-Walter and Barnighausen, Till and Geldsetzer, Pascal and Vollmer, Sebastian	Switzerland	https://dx.doi.org/10.1002/jia2.25364 PT - Journal Article, Research Support, Non-U.S. Gov't	Did not meet inclusion criteria
864	The Use of Alcohol and Knowledge of Cardiovascular Diseases among Ellisras Rural Children Aged 14-22 Years: Ellisras Longitudinal Study.	2019	International journal of environmental research and public health	Matshipi, Moloko and Monyeki, Kotsedi D and Mafumo, Norman and Monyeki, Suzan M and Siweya, Hlengani J and Kemper, Han C G	Switzerland	https://dx.doi.org/10.3390/ijerph16152650 PT - Journal Article, Research Support, Non-U.S. Gov't	Did not meet inclusion criteria
865	Identification of risk factors of diabetes mellitus in bank employees of selected banks in Ndola town.	2019	Diabetes & metabolic syndrome	Msopa, Elias and Mwanakasale, Victor	Netherlands	https://dx.doi.org/10.1016/j.dsx.2018.11.062 PT - Journal Article	Did not meet inclusion criteria
866	Strategies for Effective Stakeholder Engagement in Strengthening Referral Networks for Management of Hypertension Across Health Systems in Kenya.	2019	Global heart	Akwanalo, Constantine and Njuguna, Benson and Mercer, Tim and Pastakia, Sonak D and Mwangi, Ann and Dick, Jonathan and Dickhaus, Julia and Andesia, Josephine and Bloomfield, Gerald S and Valente, Thomas and Kibachio, Joseph and Pillsbury, Max and Pathak, Shravani and Thakkar, Aarti and Vedanthan, Rajesh and Kamano, Jemima and Naanyu, Violet	England	https://dx.doi.org/10.1016/j.gheart.2019.06.003 PT - Journal Article, Multicenter Study, Research Support, N.I.H., Extramural	Did not meet inclusion criteria
867	Capacity and Readiness for Implementing Evidence-Based Task-Strengthening Strategies for Hypertension Control in Ghana: A Cross-Sectional Study.	2019	Global heart	Nyame, Solomon and Iwelunmor, Juliet and Ogedegbe, Gbenga and Adjei, Kezia Gladys Amaning and Adjei, Kwame and Apusiga, Kingsley and Gyamfi, Joyce and Asante, Kwaku Poku and Plange-Rhule, Jacob	England	https://dx.doi.org/10.1016/j.gheart.2019.05.008 PT - Journal Article, Multicenter Study, Research Support, N.I.H., Extramural	Did not meet inclusion criteria
868	Adopting Task-Shifting Strategies for Hypertension Control in Ghana: Insights From a Realist Synthesis of Stakeholder Perceptions.	2019	Global heart	Iwelunmor, Juliet and Onakomaiya, Deborah and Gyamfi, Joyce and Nyame, Solomon and Apusiga, Kingsley and Adjei, Kwame and Mantey, Kezia and Plange-Rhule, Jacob and Asante, Kwaku Poku and Ogedegbe, Gbenga	England	https://dx.doi.org/10.1016/j.gheart.2019.05.007 PT - Journal Article, Research Support, N.I.H., Extramural	Did not meet inclusion criteria
869	The impact of interventions for the primary prevention of hypertension in Sub-Saharan Africa: A systematic review and meta-analysis.	2019	PloS one	Wamba, Akosua A and Takah, Noah F and Johnman, Cathy	United States	https://dx.doi.org/10.1371/journal.pone.0219623 PT - Journal Article, Meta-Analysis, Systematic Review	Did not meet inclusion criteria
870	Effects of altitude on chronotype orientations in relation to cardiorespiratory and hematological quantities of college students in Ethiopia.	2019	PloS one	Kentiba, Efrem and George, Mala and Mondal, Soumitra and Mathi Vanan, D	United States	https://dx.doi.org/10.1371/journal.pone.0219836 PT - Journal Article, Research Support, Non-U.S. Gov't	Did not meet inclusion criteria
871	Hypertension management in rural western Kenya: a needs-based health workforce estimation model.	2019	Human resources for health	Vedanthan, Rajesh and Lee, Danielle J and Kamano, Jemima H and Herasme, Omarys I and Kiptoo, Peninah and Tulienge, Deborah and Kimaiyo, Sylvester and Balasubramanian, Hari and Fuster, Valentin	England	https://dx.doi.org/10.1186/s12960-019-0389-x PT - Journal Article, Research Support, N.I.H., Extramural	Did not meet inclusion criteria
872	Prevalence of hypertension and its associated factors among adults in Debre Markos Town, Northwest Ethiopia: community based cross-sectional study.	2019	BMC research notes	Kiber, Mihretie and Wube, Moges and Temesgen, Habtamu and Woyraw, Wubetu and Belay, Yihalem Abebe	England	https://dx.doi.org/10.1186/s13104-019-4431-9 PT - Journal Article	Did not meet inclusion criteria
873	Determining the impact of Benzathine penicillin G prophylaxis in children with latent rheumatic heart disease (GOAL trial): Study protocol for a randomized controlled trial.	2019	American heart journal	Beaton, Andrea and Okello, Emmy and Engelman, Daniel and Grobler, Anneke and Scheel, Amy and DeWyer, Alyssa and Sarnacki, Rachel and Omara, Isaac Otim and Rwebembera, Joselyn and Sable, Craig and Steer, Andrew	United States	https://dx.doi.org/10.1016/j.ahj.2019.06.001 PT - Clinical Trial Protocol, Journal Article, Research Support, Non-U.S. Gov't	Did not meet inclusion criteria
874	Congenital anomalies prevalence in Addis Ababa and the Amhara region, Ethiopia: a descriptive cross-sectional study.	2019	BMC pediatrics	Taye, Molla and Afework, Mekbeb and Fantaye, Wondwossen and Diro, Ermias and Worku, Alemayehu	England	https://dx.doi.org/10.1186/s12887-019-1596-2 PT - Journal Article, Multicenter Study, Research Support, Non-U.S. Gov't	Did not meet inclusion criteria
875	Factors associated with poor adherence to medication among hypertensive patients in twelve low and middle income Sub-Saharan countries.	2019	PloS one	Macquart de Terline, Diane and Kane, Adama and Kramoh, Kouadio Euloge and Ali Toure, Ibrahim and Mipinda, Jean Bruno and Diop, Ibrahima Bara and Nhavoto, Carol and Balde, Dadhi M and Ferreira, Beatriz and Dedonougbo Houenassi, Martin and Ikama, Meo Stephane and Kingue, Samuel and Kouam Kouam, Charles and Takombe, Jean Laurent and Limbole, Emmanuel and Mfeukeu Kuate, Liliane and N'guetta, Roland a…	United States	https://dx.doi.org/10.1371/journal.pone.0219266 PT - Journal Article, Research Support, Non-U.S. Gov't	Did not meet inclusion criteria
[truncated: 5,386 more rows]
